# Supplementary material for: Multi-Omics Profiling of Long Noncoding RNAs in Clear Cell Renal Cell Carcinoma for Characterization and Clinical Applications
Source: Int J Biol Sci. 2026 Mar 25;22(7):3682–700. doi: 10.7150/ijbs.127291 (PMC13086019; doi:10.7150/ijbs.127291)
Supplement: Supplementary file 2 — Supplementary table 1. [file ijbsv22p3682s2.xlsx]

## Sheet: Sheet1
Clinical and genomic features of TJ-RCC
	batch	sex	age	pT	pN	pM	stage	grade	immune subtype	VHL	PBRM1	BAP1	SETD2	KDM5C	3p	5q	7p	9p	12p	14q
A41_T	210417_A00312_0148_BHTVKYDSXY_L2	female	40-60	T1	N0	M0	stage I	2	IM1	WT	mut	WT	WT	WT	loss	WT	gain	WT	WT	WT
C115_T	210424_A00312_0152_AH2YCTDSX2_L1	male	40-60	T1	N0	M0	stage I	2	IM2	mut	mut	WT	WT	WT	loss	gain	gain	WT	WT	loss
C24_T	210417_A00312_0148_BHTVKYDSXY_L2	female	>60	T4	N0	M0	stage IV	3	IM2	mut	mut	WT	WT	WT	loss	WT	WT	WT	WT	loss
C99_T	210420_A00312_0151_AHTTYLDSXY_L1	female	40-60	T2	N0	M0	stage II	2	IM2	WT	WT	WT	WT	WT	loss	WT	WT	WT	WT	WT
D36_T	210417_A00312_0148_BHTVKYDSXY_L2	male	40-60	T1	N0	M0	stage I	3	IM2	mut	mut	WT	WT	WT	loss	WT	gain	WT	WT	WT
D65_T	210417_A00312_0148_BHTVKYDSXY_L2	male	>60	T1	N0	M0	stage I	2	IM1	mut	mut	WT	WT	WT	loss	WT	WT	WT	WT	WT
F20_T	210417_A00312_0148_BHTVKYDSXY_L2	female	>60	T3	N0	M0	stage III	3	IM3	WT	WT	WT	WT	WT	loss	gain	WT	loss	WT	WT
F44_T	210417_A00312_0148_BHTVKYDSXY_L2	female	40-60	T1	N0	M0	stage I	2	IM1	mut	mut	WT	WT	WT	loss	WT	WT	WT	WT	WT
F69_T	210417_A00312_0148_BHTVKYDSXY_L2	female	40-60	T1	N0	M0	stage I	2	IM1	mut	WT	WT	WT	WT	loss	WT	WT	WT	WT	WT
G30_T	210417_A00312_0148_BHTVKYDSXY_L2	male	40-60	T3	N0	M0	stage III	2	IM2	mut	mut	WT	WT	WT	loss	gain	gain	loss	WT	loss
G80_T	210428_A00472_0047_BH2Y2MDSX2_L2	male	40-60	T1	N0	M0	stage I	2	IM2	mut	mut	WT	WT	WT	loss	gain	gain	WT	WT	WT
H11_T	210417_A00312_0149_AHTNT2DSXY_L3	male	>60	T1	N0	M0	stage I	2	IM3	mut	WT	WT	WT	WT	loss	gain	WT	WT	WT	WT
H17_T	210417_A00312_0148_BHTVKYDSXY_L2	male	>60	T1	N0	M0	stage I	2	IM2	mut	mut	mut	WT	WT	loss	WT	WT	WT	WT	WT
H35_T	210420_A00312_0151_AHTTYLDSXY_L1	male	>60	T1	N0	M0	stage I	4	IM3	WT	mut	WT	WT	WT	loss	WT	WT	loss	WT	loss
H46_T	210417_A00312_0148_BHTVKYDSXY_L2	male	>60	T3	N0	M0	stage III	2	IM4	mut	mut	WT	WT	WT	loss	gain	gain	loss	gain	WT
H4_T	210417_A00312_0149_AHTNT2DSXY_L3	female	40-60	T1	N0	M0	stage I	2	IM1	mut	mut	WT	WT	WT	loss	WT	gain	WT	WT	WT
H63_T	210417_A00312_0148_BHTVKYDSXY_L2	male	>60	T1	N0	M0	stage I	2	IM1	WT	WT	WT	WT	WT	WT	WT	WT	WT	WT	WT
H78_T	210420_A00312_0151_AHTTYLDSXY_L1	female	40-60	T1	N0	M0	stage I	2	IM1	mut	mut	WT	WT	mut	loss	WT	WT	WT	WT	WT
H85_T	210428_A00472_0047_BH2Y2MDSX2_L2	female	>60	T1	N0	M0	stage I	2	IM1	mut	mut	WT	WT	WT	loss	WT	WT	WT	WT	WT
H91_T	210420_A00312_0151_AHTTYLDSXY_L1	female	40-60	T1	N0	M0	stage I	1	IM1	WT	WT	WT	WT	WT	NA	NA	NA	NA	NA	NA
J106_T	210424_A00312_0152_AH2YCTDSX2_L1	male	40-60	T1	N0	M0	stage I	2	IM3	mut	WT	WT	WT	WT	loss	WT	WT	WT	WT	WT
J111_T	210424_A00312_0152_AH2YCTDSX2_L1	female	40-60	T1	N0	M0	stage I	2	IM2	mut	mut	WT	WT	WT	loss	WT	WT	WT	WT	WT
J32_T	210417_A00312_0148_BHTVKYDSXY_L2	male	>60	T1	N0	M0	stage I	3	IM2	mut	WT	WT	mut	WT	loss	gain	WT	WT	WT	loss
J38_T	210417_A00312_0148_BHTVKYDSXY_L2	male	<40	T1	N0	M0	stage I	2	IM1	WT	WT	WT	WT	WT	loss	WT	gain	WT	WT	WT
L103_T	210424_A00312_0152_AH2YCTDSX2_L1	female	40-60	T1	N0	M0	stage I	2	IM2	mut	WT	WT	WT	WT	loss	WT	WT	WT	WT	WT
L112_T	210423_A00250_0017_AHW5H2DSXY_L1	female	<40	T1	N0	M0	stage I	2	IM3	mut	WT	WT	WT	WT	WT	gain	WT	WT	WT	WT
L113_T	210424_A00312_0152_AH2YCTDSX2_L1	male	>60	T1	N0	M0	stage I	4	IM3	WT	WT	WT	WT	WT	loss	gain	WT	loss	WT	loss
L28_T	210423_A00250_0017_AHW5H2DSXY_L1	male	40-60	T2	N0	M0	stage II	2	IM3	mut	mut	WT	WT	WT	loss	gain	WT	WT	WT	WT
L3_T	210417_A00312_0149_AHTNT2DSXY_L3	male	>60	T1	N0	M0	stage I	2	IM2	WT	WT	WT	mut	WT	loss	gain	WT	WT	WT	WT
L50_T	210417_A00312_0148_BHTVKYDSXY_L2	female	>60	T1	N0	M0	stage I	3	IM2	mut	mut	WT	WT	WT	loss	WT	WT	WT	WT	WT
L52_T	210420_A00312_0151_AHTTYLDSXY_L1	male	<40	T1	N0	M0	stage I	2	IM1	mut	WT	WT	WT	WT	loss	WT	WT	WT	WT	WT
L60_T	210428_A00472_0047_BH2Y2MDSX2_L2	male	>60	T3	N0	M0	stage III	2	IM3	mut	WT	WT	WT	WT	loss	WT	gain	WT	WT	WT
L61_T	210428_A00472_0047_BH2Y2MDSX2_L2	male	40-60	T1	N0	M0	stage I	1	IM4	mut	WT	WT	WT	WT	loss	WT	WT	WT	WT	WT
L64_T	210428_A00472_0047_BH2Y2MDSX2_L2	male	>60	T1	N0	M0	stage I	2	IM3	WT	WT	WT	WT	WT	loss	WT	gain	WT	WT	WT
L68_T	210417_A00312_0148_BHTVKYDSXY_L2	female	40-60	T3	N0	M0	stage III	3	IM4	WT	WT	mut	WT	WT	loss	gain	gain	WT	gain	loss
L6_T	210423_A00472_0046_BH2WYGDSX2_L1	male	<40	T1	N0	M0	stage I	3	IM3	mut	WT	WT	WT	WT	loss	gain	WT	WT	gain	WT
L75_T	210417_A00312_0148_BHTVKYDSXY_L2	male	40-60	T1	N0	M0	stage I	2	IM4	WT	WT	mut	WT	WT	loss	WT	WT	loss	WT	loss
L90_T	210420_A00312_0151_AHTTYLDSXY_L1	male	40-60	T1	N0	M0	stage I	2	IM1	mut	WT	WT	WT	WT	loss	WT	gain	WT	WT	WT
L95_T	210420_A00312_0151_AHTTYLDSXY_L1	male	<40	T1	N0	M0	stage I	1	IM3	mut	WT	WT	WT	WT	loss	WT	WT	WT	gain	WT
L97_T	210420_A00312_0151_AHTTYLDSXY_L1	male	40-60	T3	N0	M0	stage III	2	IM3	mut	mut	WT	WT	WT	loss	gain	WT	loss	WT	WT
L9_T	210417_A00312_0149_AHTNT2DSXY_L3	male	40-60	T1	N0	M0	stage I	3	IM1	WT	WT	WT	WT	WT	WT	WT	WT	WT	WT	WT
M104_T	210504_A00312_0158_AH2YCKDSX2_L3	male	40-60	T1	N0	M0	stage I	2	IM3	mut	WT	WT	WT	WT	NA	NA	NA	NA	NA	NA
M72_T	210417_A00312_0148_BHTVKYDSXY_L2	male	<40	T1	N0	M0	stage I	2	IM3	mut	WT	WT	WT	WT	loss	gain	WT	WT	WT	WT
N39_T	210417_A00312_0148_BHTVKYDSXY_L2	male	>60	T2	N0	M0	stage II	2	IM3	mut	mut	WT	mut	mut	loss	gain	WT	loss	gain	loss
P1_T	210417_A00312_0149_AHTNT2DSXY_L3	male	>60	T1	N0	M0	stage I	2	IM2	WT	mut	WT	WT	WT	loss	gain	WT	WT	WT	loss
P21_T	210417_A00312_0148_BHTVKYDSXY_L2	male	40-60	T1	N0	M0	stage I	3	IM3	mut	WT	mut	WT	WT	loss	gain	gain	loss	gain	loss
P88_T	210420_A00312_0151_AHTTYLDSXY_L1	female	>60	T1	N0	M0	stage I	2	IM2	mut	WT	WT	WT	WT	loss	WT	WT	WT	WT	WT
Q93_T	210420_A00312_0151_AHTTYLDSXY_L1	male	40-60	T1	N0	M0	stage I	2	IM3	WT	WT	WT	WT	WT	WT	WT	WT	WT	WT	WT
R114_T	210424_A00312_0152_AH2YCTDSX2_L1	male	40-60	T3	N0	M0	stage III	3	IM2	mut	WT	WT	WT	WT	loss	gain	WT	WT	WT	WT
R25_T	210417_A00312_0148_BHTVKYDSXY_L2	male	40-60	T1	N0	M0	stage I	3	IM3	mut	WT	mut	WT	WT	loss	gain	WT	WT	WT	loss
R29_T	210423_A00472_0046_BH2WYGDSX2_L1	male	40-60	T2	N1	M1	stage IV	3	IM3	mut	WT	WT	WT	WT	loss	gain	WT	WT	WT	loss
R51_T	210417_A00312_0148_BHTVKYDSXY_L2	male	>60	T3	N0	M1	stage IV	3	IM3	mut	WT	WT	WT	WT	loss	gain	gain	WT	gain	loss
R82_T	210420_A00312_0151_AHTTYLDSXY_L1	female	>60	T3	N0	M0	stage III	4	IM3	WT	WT	WT	WT	WT	loss	WT	gain	loss	WT	loss
S15_T	210423_A00472_0046_BH2WYGDSX2_L1	female	<40	T1	N0	M0	stage I	2	IM2	mut	WT	WT	WT	mut	loss	gain	WT	loss	gain	loss
S2_T	210417_A00312_0149_AHTNT2DSXY_L3	male	>60	T1	N0	M0	stage I	3	IM3	mut	WT	WT	mut	WT	loss	gain	WT	WT	WT	WT
S86_T	210424_A00312_0152_AH2YCTDSX2_L2	male	40-60	T1	N0	M0	stage I	2	IM4	mut	mut	WT	mut	WT	loss	WT	gain	loss	gain	loss
S92_T	210424_A00312_0152_AH2YCTDSX2_L2	male	>60	T2	N0	M0	stage II	2	IM2	mut	WT	WT	WT	WT	loss	gain	gain	WT	WT	WT
T42_T	210417_A00312_0148_BHTVKYDSXY_L2	female	>60	T1	N0	M0	stage I	2	IM3	WT	mut	WT	mut	WT	NA	NA	NA	NA	NA	NA
W101_T	210424_A00312_0152_AH2YCTDSX2_L1	female	40-60	T3	N0	M0	stage III	3	IM4	WT	WT	mut	mut	WT	loss	gain	gain	WT	gain	WT
W105_T	210424_A00312_0152_AH2YCTDSX2_L1	male	40-60	T1	N0	M0	stage I	3	IM3	mut	WT	mut	WT	WT	loss	WT	WT	loss	gain	loss
W108_T	210424_A00312_0152_AH2YCTDSX2_L1	female	>60	T1	N0	M0	stage I	2	IM3	mut	WT	WT	mut	WT	loss	gain	gain	loss	gain	WT
W116_T	210424_A00312_0152_AH2YCTDSX2_L1	female	>60	T1	N0	M0	stage I	2	IM1	mut	WT	WT	WT	WT	loss	WT	WT	WT	WT	WT
W14_T	210417_A00312_0149_AHTNT2DSXY_L3	male	40-60	T1	N0	M0	stage I	2	IM1	mut	mut	WT	WT	WT	loss	gain	WT	WT	WT	WT
W18_T	210417_A00312_0148_BHTVKYDSXY_L2	female	40-60	T1	N0	M0	stage I	3	IM1	mut	WT	WT	WT	WT	loss	WT	WT	loss	WT	WT
W33_T	210420_A00312_0151_AHTTYLDSXY_L1	female	40-60	T1	N0	M0	stage I	2	IM2	mut	WT	WT	WT	WT	loss	gain	WT	WT	WT	WT
W37_T	210417_A00312_0148_BHTVKYDSXY_L2	male	>60	T2	N0	M0	stage II	3	IM3	mut	WT	WT	WT	WT	loss	gain	gain	WT	WT	loss
W59_T	210428_A00472_0047_BH2Y2MDSX2_L2	male	40-60	T1	N0	M0	stage I	1	IM2	mut	mut	WT	WT	WT	loss	gain	WT	WT	WT	WT
W5_T	210417_A00312_0149_AHTNT2DSXY_L3	male	40-60	T3	N0	M0	stage III	3	IM4	mut	WT	WT	WT	WT	loss	WT	WT	loss	gain	WT
W66_T	210423_A00472_0046_BH2WYGDSX2_L1	female	<40	T1	N0	M0	stage I	3	IM4	mut	WT	WT	WT	WT	loss	gain	WT	loss	WT	WT
W73_T	210417_A00312_0148_BHTVKYDSXY_L2	male	40-60	T1	N0	M0	stage I	3	IM3	mut	WT	WT	WT	WT	loss	WT	gain	WT	WT	WT
X117_T	210501_A00250_0018_BHVYGKDSXY_L4	male	40-60	T1	N0	M0	stage I	4	IM4	mut	WT	mut	mut	WT	loss	WT	gain	loss	gain	WT
X13_T	210417_A00312_0149_AHTNT2DSXY_L3	female	>60	T3	N0	M0	stage III	2	IM3	mut	WT	mut	WT	WT	loss	WT	WT	loss	WT	loss
X22_T	210417_A00312_0148_BHTVKYDSXY_L2	female	>60	T1	N0	M0	stage I	3	IM1	mut	mut	WT	WT	WT	loss	WT	WT	WT	WT	loss
X34_T	210420_A00312_0151_AHTTYLDSXY_L1	female	40-60	T4	N0	M0	stage IV	3	IM4	mut	mut	WT	WT	WT	loss	gain	gain	loss	gain	WT
X49_T	210417_A00312_0148_BHTVKYDSXY_L2	male	40-60	T2	N0	M0	stage II	3	IM2	mut	WT	WT	WT	WT	loss	gain	WT	WT	WT	WT
X94_T	210420_A00312_0151_AHTTYLDSXY_L1	female	40-60	T1	N0	M0	stage I	2	IM3	mut	mut	WT	WT	WT	loss	gain	WT	WT	WT	loss
X98_T	210428_A00472_0047_BH2Y2MDSX2_L2	male	40-60	T1	N0	M0	stage I	2	IM1	WT	WT	WT	WT	WT	NA	NA	NA	NA	NA	NA
Y102_T	210423_A00250_0017_AHW5H2DSXY_L1	female	>60	T1	N0	M0	stage I	2	IM4	WT	WT	WT	WT	WT	NA	NA	NA	NA	NA	NA
Y10_T	210417_A00312_0149_AHTNT2DSXY_L3	male	>60	T1	N0	M0	stage I	2	IM3	mut	WT	WT	WT	WT	loss	gain	WT	WT	gain	WT
Y12_T	210417_A00312_0149_AHTNT2DSXY_L3	female	40-60	T1	N0	M0	stage I	2	IM3	mut	WT	WT	mut	WT	loss	gain	WT	WT	WT	WT
Y19_T	210417_A00312_0148_BHTVKYDSXY_L2	female	40-60	T1	N0	M0	stage I	2	IM2	WT	WT	WT	WT	WT	loss	WT	WT	WT	WT	WT
Y27_T	210428_A00472_0047_BH2Y2MDSX2_L2	male	>60	T1	N0	M0	stage I	3	IM2	WT	WT	WT	WT	WT	loss	gain	WT	WT	WT	WT
Y48_T	210420_A00312_0151_AHTTYLDSXY_L1	female	>60	T1	N0	M0	stage I	3	IM3	mut	WT	WT	WT	mut	loss	gain	WT	WT	WT	WT
Y57_T	210428_A00472_0047_BH2Y2MDSX2_L2	male	>60	T1	N0	M0	stage I	1	IM1	mut	WT	WT	WT	WT	loss	gain	WT	WT	WT	WT
Y7_T	210417_A00312_0149_AHTNT2DSXY_L3	female	>60	T1	N0	M0	stage I	2	IM2	mut	WT	WT	WT	WT	loss	gain	WT	WT	WT	WT
Y89_T	210420_A00312_0151_AHTTYLDSXY_L1	male	40-60	T1	N0	M0	stage I	2	IM4	mut	mut	WT	WT	WT	loss	gain	WT	loss	gain	loss
Y8_T	210417_A00312_0149_AHTNT2DSXY_L3	male	>60	T1	N0	M0	stage I	3	IM4	mut	WT	WT	WT	WT	loss	gain	gain	WT	gain	WT
Z16_T	210428_A00472_0047_BH2Y2MDSX2_L2	female	>60	T2	N0	M1	stage IV	4	IM3	mut	mut	WT	WT	WT	loss	WT	gain	WT	WT	WT
Z23_T	210417_A00312_0148_BHTVKYDSXY_L2	male	40-60	T2	N0	M0	stage II	4	IM3	mut	mut	mut	WT	WT	loss	WT	gain	loss	gain	loss
Z26_T	210428_A00472_0047_BH2Y2MDSX2_L2	male	40-60	T1	N0	M0	stage I	2	IM2	WT	WT	WT	WT	WT	WT	WT	WT	WT	WT	WT
Z43_T	210423_A00472_0046_BH2WYGDSX2_L1	male	40-60	T1	N0	M0	stage I	2	IM1	mut	mut	WT	WT	WT	loss	WT	gain	WT	WT	WT
Z58_T	210423_A00250_0017_AHW5H2DSXY_L1	male	>60	T1	N0	M0	stage I	3	IM3	mut	mut	WT	mut	WT	WT	gain	gain	loss	gain	loss
Z76_T	210504_A00312_0158_AH2YCKDSX2_L3	male	>60	T1	N0	M0	stage I	2	IM1	mut	WT	WT	WT	WT	loss	WT	WT	WT	WT	WT
Z81_T	210420_A00312_0151_AHTTYLDSXY_L1	male	40-60	T1	N0	M0	stage I	2	IM2	mut	mut	WT	mut	WT	loss	gain	WT	WT	WT	WT
Z84_T	210420_A00312_0151_AHTTYLDSXY_L1	male	<40	T1	N0	M0	stage I	2	IM1	mut	WT	WT	WT	WT	loss	WT	WT	WT	WT	WT
Z87_T	210420_A00312_0151_AHTTYLDSXY_L1	female	>60	T1	N0	M0	stage I	2	IM3	mut	WT	WT	WT	WT	loss	WT	WT	loss	WT	loss
Z96_T	210428_A00472_0047_BH2Y2MDSX2_L2	male	40-60	T1	N0	M0	stage I	3	IM4	mut	mut	WT	mut	WT	loss	WT	gain	loss	gain	WT
W62_T	210428_A00472_0047_BH2Y2MDSX2_L2	male	40-60	T3	N0	M0	stage III	4	IM4	WT	WT	WT	WT	WT	loss	gain	WT	loss	WT	loss
O31_T	210423_A00472_0046_BH2WYGDSX2_L1	female	40-60	T1	N0	M0	stage I	2	IM2	WT	WT	WT	WT	WT	loss	WT	WT	WT	gain	WT
T45_T	210428_A00472_0047_BH2Y2MDSX2_L2	male	>60	T1	N0	M0	stage I	3	IM2	WT	WT	WT	WT	mut	loss	WT	WT	loss	WT	WT
