# Supplementary material for: Multi-Omics Profiling of Long Noncoding RNAs in Clear Cell Renal Cell Carcinoma for Characterization and Clinical Applications
Source: Int J Biol Sci. 2026 Mar 25;22(7):3682–700. doi: 10.7150/ijbs.127291 (PMC13086019; doi:10.7150/ijbs.127291)
Supplement: Supplementary file 3 — Supplementary table 2. [file ijbsv22p3682s3.xlsx]

## Sheet: PCGs
malignant
malignant	CA9
	NDUFA4L2
T & NK
NK_cells	KLRD1
	KLRB1
	GNLY
	NKG7
	GZMB
CD8T_cells	CD8A	CD8Tex	PDCD1
	CD8B		HAVCR2
	GZMK		LAG3
	GZMA		PRDM1
	DUSP4	MemoryT	IL15
	CST7
CD4T_cells	IL7R	CD4Th	CD3G
	CD4	CD4Treg	CTLA4
	TRBC2		TGFB1
Myeloid
B_cells	CD37
	BANK1
Monocytes	S100A9
	LYZ
	S100A8
	LST1
	FCGR3A
	CD14
	FCN1
	PLCB1
	SULF2
Mast	KIT
Plasma	JCHAIN
	MZB1
	IGKC
	LY9
Macrophages	GPNMB	TAM1	CD86
	SLC40A1		FOLR2
	MSR1	TAM2	CD163
	CD68		SPP1
	CD163		TREM2
	ITGAM
	APOE
Stromal
Fibroblast	THBS2
	DCN
	PDGFRA
	ITGBL1
	LAMA2
Perictye	COL25A1
	CPA6
	RGS5
	IL1RAPL1
	ANO3
EC
EC_cap	VWA1
EC_artery	HEY1
	ALPL
	GJA5
	SEMA3G
	IL33
	TACR1
	BMX
EC_vein	ACKR1
	RAB3C
	ADAMTS18
	SELP
	FBLN2

## Sheet: lncRNAs
malignant
malignant	FAM153CP
	HNF1A-AS1
	SMIM2-AS1
	LINC02532
	ENSG00000249776
	LINC01320
	ENSG00000284418
	ENSG00000226994
	LINC01060
	ENSG00000286481
T & NK
NK_cells	LINC00861
	TRG-AS1
	ENSG00000276241
CD8T_cells	LINC01934
	MIR155HG
	ENSG00000222042
	ENSG00000234261
	LINC00426
CD4T_cells	LINC00861
	LINC02694
	ENSG00000228655
	ENSG00000227240
Myeloid
B_Plasma_cells	IFNG-AS1
	LINC00926
	ADAM7-AS1
	ENSG00000258760
Monocytes	LINC02432
	SLC39A13-AS1
	CCDC26
Macrophages	LNCAROD
	LINC01374
	MMP2-AS1
	DLEU1
Stromal
Fibroblast	MEG3
	MEG8
Perictye	LINC00989
	CARMN
	LINC02664
EC
EC_cap	ENSG00000248636
	ENSG00000286133
	ENSG00000288765
	ENSG00000289873
EC_artery	ENSG00000236501
	CASP4LP
	ENSG00000284966
	MIR4435-2HG
EC_vein	LINC02147
	ENSG00000283445
	MIR99AHG
