# Supplementary material for: Multi-Omics Profiling of Long Noncoding RNAs in Clear Cell Renal Cell Carcinoma for Characterization and Clinical Applications
Source: Int J Biol Sci. 2026 Mar 25;22(7):3682–700. doi: 10.7150/ijbs.127291 (PMC13086019; doi:10.7150/ijbs.127291)
Supplement: Supplementary file 4 — Supplementary table 3. [file ijbsv22p3682s4.xlsx]

## Sheet: Malignant
genename	lncExp	celltype	range
MIR1302-2HG	0.000492508	Malignant	0-0.001
ENSG00000238009	0.00827246	Malignant	0.005-0.01
ENSG00000239945	9.07292e-05	Malignant	0-0.001
ENSG00000239906	9.08238e-05	Malignant	0-0.001
ENSG00000241860	0.0427854	Malignant	0.01-0.05
ENSG00000286448	0.000879486	Malignant	0-0.001
ENSG00000290385	0.0281954	Malignant	0.01-0.05
ENSG00000235146	0.000289982	Malignant	0-0.001
ENSG00000291215	0.104688	Malignant	0.1-0.5
ENSG00000229905	0.00337416	Malignant	0.001-0.005
LINC01409	0.070262	Malignant	0.05-0.1
ENSG00000290784	0.0798485	Malignant	0.05-0.1
FAM87B	0.000953507	Malignant	0-0.001
LINC00115	0.0647945	Malignant	0.05-0.1
LINC01128	0.153425	Malignant	0.1-0.5
ENSG00000288531	0.000671683	Malignant	0-0.001
FAM41C	0.00314061	Malignant	0.001-0.005
ENSG00000272438	0.00711922	Malignant	0.005-0.01
ENSG00000230699	0.00273936	Malignant	0.001-0.005
ENSG00000241180	8.7453e-05	Malignant	0-0.001
LINC02593	0.00855109	Malignant	0.005-0.01
ENSG00000272512	0.0406784	Malignant	0.01-0.05
ENSG00000224969	0.000321158	Malignant	0-0.001
ENSG00000291156	0.00471897	Malignant	0.001-0.005
ENSG00000273443	0.00034826	Malignant	0-0.001
ENSG00000285812	0.0112824	Malignant	0.01-0.05
LINC01342	0.0367765	Malignant	0.01-0.05
ENSG00000272141	0.012336	Malignant	0.01-0.05
TTLL10-AS1	0.000127818	Malignant	0-0.001
ENSG00000260179	0.00140319	Malignant	0.001-0.005
LINC01786	0.0267871	Malignant	0.01-0.05
ENSG00000240731	0.00182428	Malignant	0.001-0.005
MRPL20-AS1	0.00903401	Malignant	0.005-0.01
MRPL20-DT	0.0181175	Malignant	0.01-0.05
ANKRD65-AS1	0.000114779	Malignant	0-0.001
LINC01770	0.00185645	Malignant	0.001-0.005
ENSG00000290916	0.00648162	Malignant	0.005-0.01
ENSG00000215014	0.00362978	Malignant	0.001-0.005
ENSG00000286989	7.68216e-05	Malignant	0-0.001
ENSG00000272106	0.0250259	Malignant	0.01-0.05
ENSG00000272004	0.00406539	Malignant	0.001-0.005
ENSG00000290854	0.240675	Malignant	0.1-0.5
GNB1-DT	0.00236174	Malignant	0.001-0.005
ENSG00000233542	9.11786e-05	Malignant	0-0.001
PRKCZ-DT	0.00016928	Malignant	0-0.001
ENSG00000271806	0.00862691	Malignant	0.005-0.01
PRKCZ-AS1	0.00217538	Malignant	0.001-0.005
ENSG00000234396	0.0843685	Malignant	0.05-0.1
ENSG00000287356	0.00656859	Malignant	0.005-0.01
ENSG00000272161	0.0021649	Malignant	0.001-0.005
ENSG00000272420	0.0138367	Malignant	0.01-0.05
ENSG00000224387	0.000482169	Malignant	0-0.001
ENSG00000229393	0.000436983	Malignant	0-0.001
ENSG00000272449	0.0189682	Malignant	0.01-0.05
TNFRSF14-AS1	0.0841668	Malignant	0.05-0.1
ENSG00000228037	0.00382038	Malignant	0.001-0.005
ENSG00000289610	0.000212644	Malignant	0-0.001
MMEL1-AS1	9.90316e-05	Malignant	0-0.001
ENSG00000285945	0.00292781	Malignant	0.001-0.005
ENSG00000283259	0.000132494	Malignant	0-0.001
PRDM16-DT	0.000416069	Malignant	0-0.001
ENSG00000272235	4.94795e-05	Malignant	0-0.001
ENSG00000287828	0.000112304	Malignant	0-0.001
ENSG00000286518	0.000113965	Malignant	0-0.001
ENSG00000272088	0.00183649	Malignant	0.001-0.005
ENSG00000238260	0.0284887	Malignant	0.01-0.05
TP73-AS3	0.00112028	Malignant	0.001-0.005
TP73-AS2	4.52345e-05	Malignant	0-0.001
ENSG00000272153	0.000667023	Malignant	0-0.001
LINC01134	0.0254044	Malignant	0.01-0.05
LINC01346	0.000412432	Malignant	0-0.001
LINC02780	0.000235279	Malignant	0-0.001
ENSG00000284703	0.00180749	Malignant	0.001-0.005
LINC01646	0.000122086	Malignant	0-0.001
ENSG00000287586	0.000446092	Malignant	0-0.001
LINC02781	6.64911e-05	Malignant	0-0.001
ENSG00000284692	5.92865e-05	Malignant	0-0.001
ENSG00000236948	0.00146085	Malignant	0.001-0.005
ENSG00000289893	0.000821423	Malignant	0-0.001
RNF207-AS1	0.00162282	Malignant	0.001-0.005
ICMT-DT	0.000123175	Malignant	0-0.001
ENSG00000271746	0.00156852	Malignant	0.001-0.005
ENSG00000231868	0.000234087	Malignant	0-0.001
LINC01672	0.000186208	Malignant	0-0.001
ENSG00000284744	0.000376181	Malignant	0-0.001
CAMTA1-DT	0.00637797	Malignant	0.005-0.01
CAMTA1-AS3	0.00144843	Malignant	0.001-0.005
CAMTA1-IT1	0.000103179	Malignant	0-0.001
CAMTA1-AS2	0.000526775	Malignant	0-0.001
CAMTA1-AS1	0.000126218	Malignant	0-0.001
ENSG00000270171	0.000243764	Malignant	0-0.001
ENSG00000270035	0.00168734	Malignant	0.001-0.005
ENSG00000269978	0.00116419	Malignant	0.001-0.005
ENSG00000269925	0.00134293	Malignant	0.001-0.005
ENSG00000236266	0.0123491	Malignant	0.01-0.05
ENSG00000284747	0.0169616	Malignant	0.01-0.05
ENSG00000284716	0.0161481	Malignant	0.01-0.05
ERRFI1-DT	0.0566358	Malignant	0.05-0.1
ENSG00000288816	0.00236224	Malignant	0.001-0.005
LINC01714	0.0109679	Malignant	0.01-0.05
RERE-AS1	0.0212427	Malignant	0.01-0.05
ENSG00000228423	0.000907045	Malignant	0-0.001
ENO1-AS1	0.001433	Malignant	0.001-0.005
ENSG00000290109	0.000561276	Malignant	0-0.001
MIR34AHG	0.802652	Malignant	0.5-1
ENSG00000289914	0.00257488	Malignant	0.001-0.005
LNCTAM34A	0.0879769	Malignant	0.05-0.1
ENSG00000284652	0.000969759	Malignant	0-0.001
LINC02606	0.0301628	Malignant	0.01-0.05
ENSG00000235263	0.000253491	Malignant	0-0.001
PIK3CD-AS1	3.26788e-05	Malignant	0-0.001
PIK3CD-AS2	0.0140716	Malignant	0.01-0.05
ENSG00000223989	6.89753e-05	Malignant	0-0.001
ENSG00000285701	0.00296207	Malignant	0.001-0.005
ENSG00000228150	0.000961721	Malignant	0-0.001
ENSG00000284735	0.00882706	Malignant	0.005-0.01
ENSG00000284642	0.00794448	Malignant	0.005-0.01
ENSG00000271989	7.10992e-05	Malignant	0-0.001
ENSG00000203469	0.000231227	Malignant	0-0.001
ENSG00000287727	0.00383002	Malignant	0.001-0.005
ENSG00000272078	0.00245879	Malignant	0.001-0.005
ENSG00000226849	0.0266184	Malignant	0.01-0.05
EXOSC10-AS1	0.000385405	Malignant	0-0.001
MTOR-AS1	0.000917045	Malignant	0-0.001
ENSG00000284646	0.00086263	Malignant	0-0.001
ENSG00000284708	0.00100468	Malignant	0.001-0.005
ENSG00000285646	0.00918047	Malignant	0.005-0.01
ENSG00000287384	0.000224869	Malignant	0-0.001
ENSG00000285604	0.000134678	Malignant	0-0.001
LINC02766	0.00323084	Malignant	0.001-0.005
ENSG00000288927	0.00272801	Malignant	0.001-0.005
ENSG00000272482	0.0013215	Malignant	0.001-0.005
ENSG00000289380	0.0128024	Malignant	0.01-0.05
ENSG00000231606	0.0303314	Malignant	0.01-0.05
KAZN-AS1	0.0111285	Malignant	0.01-0.05
ENSG00000287756	0.0496798	Malignant	0.01-0.05
TMEM51-AS1	0.240713	Malignant	0.1-0.5
TMEM51-AS2	0.0580787	Malignant	0.05-0.1
FHAD1-AS1	0.00181178	Malignant	0.001-0.005
ENSG00000236045	5.08811e-05	Malignant	0-0.001
EFHD2-AS1	0.00136906	Malignant	0.001-0.005
ENSG00000272510	0.00463297	Malignant	0.001-0.005
ENSG00000237301	0.0155819	Malignant	0.01-0.05
ENSG00000271742	6.09261e-05	Malignant	0-0.001
ENSG00000237938	0.00861212	Malignant	0.005-0.01
SLC25A34-AS1	0.00163519	Malignant	0.001-0.005
SPEN-AS1	0.0929443	Malignant	0.05-0.1
EPHA2-AS1	0.0045082	Malignant	0.001-0.005
ENSG00000224621	0.00731647	Malignant	0.005-0.01
ENSG00000291077	0.000916165	Malignant	0-0.001
ENSG00000288398	0.00725434	Malignant	0.005-0.01
LINC01772	0.0337041	Malignant	0.01-0.05
CROCCP3	0.313188	Malignant	0.1-0.5
ENSG00000261135	0.00781045	Malignant	0.005-0.01
LINC01783	2.08392e-05	Malignant	0-0.001
ENSG00000271732	0.000203268	Malignant	0-0.001
CROCCP2	0.188535	Malignant	0.1-0.5
ENSG00000282143	0.00103226	Malignant	0.001-0.005
ENSG00000290849	0.00532384	Malignant	0.005-0.01
ENSG00000279151	4.25651e-05	Malignant	0-0.001
ENSG00000282740	0.00205158	Malignant	0.001-0.005
ENSG00000290850	0.000916571	Malignant	0-0.001
ENSG00000290851	0.15789	Malignant	0.1-0.5
ENSG00000223643	2.41157e-05	Malignant	0-0.001
ENSG00000228549	0.000403189	Malignant	0-0.001
ENSG00000238142	0.0250658	Malignant	0.01-0.05
ENSG00000272426	0.00541803	Malignant	0.005-0.01
ENSG00000290122	0.0138351	Malignant	0.01-0.05
ENSG00000226526	0.0114702	Malignant	0.01-0.05
LINC02783	0.11038	Malignant	0.1-0.5
ENSG00000282843	0.00138989	Malignant	0.001-0.005
ENSG00000290096	8.45211e-05	Malignant	0-0.001
LINC02810	0.00114916	Malignant	0.001-0.005
ENSG00000284653	7.64297e-05	Malignant	0-0.001
LINC01654	0.000178425	Malignant	0-0.001
ENSG00000225387	0.000113153	Malignant	0-0.001
ENSG00000272084	0.00521262	Malignant	0.005-0.01
EMC1-AS1	0.13527	Malignant	0.1-0.5
MICOS10-DT	0.0014879	Malignant	0.001-0.005
RNF186-AS1	0.00529992	Malignant	0.005-0.01
ENSG00000227066	0.000625423	Malignant	0-0.001
ENSG00000226664	0.000281201	Malignant	0-0.001
LINC01141	0.00309289	Malignant	0.001-0.005
ENSG00000284641	0.0003732	Malignant	0-0.001
ENSG00000284743	0.00093518	Malignant	0-0.001
ENSG00000289402	0.000585675	Malignant	0-0.001
PINK1-AS	0.0340455	Malignant	0.01-0.05
ENSG00000233069	0.000155883	Malignant	0-0.001
ENSG00000287192	0.000111791	Malignant	0-0.001
ENSG00000236936	3.5146e-05	Malignant	0-0.001
ECE1-AS1	0.0011653	Malignant	0.001-0.005
LINC02596	0.00352173	Malignant	0.001-0.005
LINC01635	0.000181842	Malignant	0-0.001
LINC00339	0.0542658	Malignant	0.05-0.1
CDC42-AS1	0.0089319	Malignant	0.005-0.01
CDC42-IT1	0.0190824	Malignant	0.01-0.05
ENSG00000285873	0.00173433	Malignant	0.001-0.005
ZBTB40-IT1	0.000127274	Malignant	0-0.001
ENSG00000225952	0.000231861	Malignant	0-0.001
ENSG00000240553	0.0865137	Malignant	0.05-0.1
ENSG00000289014	0.00386145	Malignant	0.001-0.005
LINC01355	0.196697	Malignant	0.1-0.5
ENSG00000284726	0.0338623	Malignant	0.01-0.05
ZNF436-AS1	0.0346435	Malignant	0.01-0.05
ENSG00000271420	0.0147064	Malignant	0.01-0.05
ENSG00000235052	0.00260818	Malignant	0.001-0.005
ENSG00000285802	0.00113431	Malignant	0.001-0.005
MDS2	0.00246278	Malignant	0.001-0.005
ELOA-AS1	0.264303	Malignant	0.1-0.5
ENSG00000289835	0.00192086	Malignant	0.001-0.005
ENSG00000225315	0.00476633	Malignant	0.001-0.005
MYOM3-AS1	0.000141093	Malignant	0-0.001
GRHL3-AS1	0.00245949	Malignant	0.001-0.005
ENSG00000288982	0.00676325	Malignant	0.005-0.01
RCAN3AS	0.00801063	Malignant	0.005-0.01
NCMAP-DT	0.00189104	Malignant	0.001-0.005
ENSG00000284699	0.0012581	Malignant	0.001-0.005
RUNX3-AS1	5.9078e-05	Malignant	0-0.001
ENSG00000261025	0.000119535	Malignant	0-0.001
LINC02793	2.91819e-05	Malignant	0-0.001
ENSG00000233755	0.000786616	Malignant	0-0.001
ENSG00000231953	0.000367457	Malignant	0-0.001
ENSG00000284602	0.0328726	Malignant	0.01-0.05
ENSG00000284657	0.00347243	Malignant	0.001-0.005
ENSG00000272432	0.000969787	Malignant	0-0.001
ENSG00000225643	0.00222998	Malignant	0.001-0.005
ENSG00000233478	0.00239533	Malignant	0.001-0.005
ENSG00000228172	0.00706669	Malignant	0.005-0.01
ENSG00000236528	0.00308073	Malignant	0.001-0.005
ENSG00000284309	0.000161932	Malignant	0-0.001
DHDDS-AS1	0.0332704	Malignant	0.01-0.05
ENSG00000260063	0.00123995	Malignant	0.001-0.005
ENSG00000289554	0.00526318	Malignant	0.005-0.01
WDTC1-DT	0.000746471	Malignant	0-0.001
ENSG00000241169	0.0161192	Malignant	0.01-0.05
ENSG00000237429	0.000501765	Malignant	0-0.001
LINC02574	0.000220758	Malignant	0-0.001
ENSG00000225886	0.00201254	Malignant	0.001-0.005
ENSG00000287244	2.99944e-05	Malignant	0-0.001
ENSG00000269971	0.00132442	Malignant	0.001-0.005
ENSG00000270031	0.00144129	Malignant	0.001-0.005
ENSG00000286433	0.00153347	Malignant	0.001-0.005
ENSG00000227050	0.00712961	Malignant	0.005-0.01
ENSG00000289576	0.00155716	Malignant	0.001-0.005
ENSG00000290123	0.00675777	Malignant	0.005-0.01
ENSG00000270605	0.0904765	Malignant	0.05-0.1
ENSG00000271398	0.000102809	Malignant	0-0.001
SNHG3	0.129365	Malignant	0.1-0.5
SNHG12	0.103342	Malignant	0.1-0.5
TAF12-DT	0.0115749	Malignant	0.01-0.05
ENSG00000270103	0.0130256	Malignant	0.01-0.05
ENSG00000289291	0.00296371	Malignant	0.001-0.005
ENSG00000233427	0.00164866	Malignant	0.001-0.005
ENSG00000225750	0.00231592	Malignant	0.001-0.005
LINC01756	0.000896791	Malignant	0-0.001
ENSG00000228176	9.83525e-05	Malignant	0-0.001
ENSG00000284676	0.000524999	Malignant	0-0.001
LINC01648	0.000414452	Malignant	0-0.001
MATN1-AS1	0.0321001	Malignant	0.01-0.05
ENSG00000287510	0.0002405	Malignant	0-0.001
ENSG00000229607	8.75706e-05	Malignant	0-0.001
LINC01778	0.000193222	Malignant	0-0.001
ENSG00000229044	0.0381947	Malignant	0.01-0.05
LINC01226	0.0255974	Malignant	0.01-0.05
ENSG00000229167	0.00142802	Malignant	0.001-0.005
PEF1-AS1	0.000779486	Malignant	0-0.001
ENSG00000264078	0.000214129	Malignant	0-0.001
ENSG00000254545	6.0961e-05	Malignant	0-0.001
ENSG00000203620	0.000859915	Malignant	0-0.001
ENSG00000269967	0.0211609	Malignant	0.01-0.05
ENSG00000228634	0.0023519	Malignant	0.001-0.005
ENSG00000284702	0.000990282	Malignant	0-0.001
ENSG00000203325	0.0343673	Malignant	0.01-0.05
ENSG00000250135	0.000751355	Malignant	0-0.001
ENSG00000224066	0.0154941	Malignant	0.01-0.05
ENSG00000291132	0.0244092	Malignant	0.01-0.05
ENSG00000290045	0.00365022	Malignant	0.001-0.005
ENSG00000233775	9.62318e-05	Malignant	0-0.001
ENSG00000224409	0.00207441	Malignant	0.001-0.005
ENSG00000287691	0.0197011	Malignant	0.01-0.05
ENSG00000236065	0.101938	Malignant	0.1-0.5
ENSG00000284721	0.00516859	Malignant	0.005-0.01
ENSG00000270115	0.00138917	Malignant	0.001-0.005
ENSG00000225313	0.102634	Malignant	0.1-0.5
PHC2-AS1	0.0199215	Malignant	0.01-0.05
CSMD2-AS1	0.000159637	Malignant	0-0.001
ENSG00000287703	0.000374339	Malignant	0-0.001
ENSG00000230163	0.000181341	Malignant	0-0.001
ENSG00000284640	0.00117087	Malignant	0.001-0.005
ZMYM4-AS1	0.043461	Malignant	0.01-0.05
TFAP2E-AS1	0.00489641	Malignant	0.001-0.005
ENSG00000286899	0.00367516	Malignant	0.001-0.005
ENSG00000271914	0.000394672	Malignant	0-0.001
ENSG00000271554	0.0592318	Malignant	0.05-0.1
ENSG00000286379	0.00409366	Malignant	0.001-0.005
ENSG00000284705	2.91356e-05	Malignant	0-0.001
ENSG00000223944	0.00325124	Malignant	0.001-0.005
ZC3H12A-DT	0.206472	Malignant	0.1-0.5
ENSG00000284748	0.00211806	Malignant	0.001-0.005
ENSG00000233728	2.65033e-05	Malignant	0-0.001
ENSG00000230955	0.00105374	Malignant	0.001-0.005
MIR3659HG	0.047937	Malignant	0.01-0.05
LINC02786	0.000101267	Malignant	0-0.001
ENSG00000286552	0.000579193	Malignant	0-0.001
ENSG00000287987	0.000833045	Malignant	0-0.001
LINC01685	0.000955623	Malignant	0-0.001
ENSG00000284632	0.0293874	Malignant	0.01-0.05
RRAGC-DT	0.293438	Malignant	0.1-0.5
ENSG00000287422	0.0175449	Malignant	0.01-0.05
ENSG00000226438	0.00858252	Malignant	0.005-0.01
PPIEL	0.28023	Malignant	0.1-0.5
PABPC4-AS1	0.00494696	Malignant	0.001-0.005
BMP8B-AS1	2.65033e-05	Malignant	0-0.001
ENSG00000261798	0.00364173	Malignant	0.001-0.005
ENSG00000284719	0.0563242	Malignant	0.05-0.1
LINC02811	0.0197048	Malignant	0.01-0.05
ZMPSTE24-DT	0.0201316	Malignant	0.01-0.05
ENSG00000284677	0.00246305	Malignant	0.001-0.005
ENSG00000260920	0.00290036	Malignant	0.001-0.005
EXO5-DT	0.16344	Malignant	0.1-0.5
ENSG00000227278	2.40393e-05	Malignant	0-0.001
ENSG00000238186	0.000124461	Malignant	0-0.001
ENSG00000286838	0.000400832	Malignant	0-0.001
ENSG00000287743	0.000637136	Malignant	0-0.001
ENSG00000237899	0.0115028	Malignant	0.01-0.05
NFYC-AS1	0.0263732	Malignant	0.01-0.05
ENSG00000229528	0.000345667	Malignant	0-0.001
ENSG00000286668	0.000432955	Malignant	0-0.001
SLFNL1-AS1	0.142203	Malignant	0.1-0.5
ENSG00000287400	0.11893	Malignant	0.1-0.5
SCMH1-DT	0.0107197	Malignant	0.01-0.05
ENSG00000291157	0.00117771	Malignant	0.001-0.005
FOXO6-AS1	0.0058142	Malignant	0.005-0.01
ENSG00000287587	0.000193225	Malignant	0-0.001
ENSG00000227527	0.000669506	Malignant	0-0.001
ENSG00000285728	0.0382315	Malignant	0.01-0.05
ENSG00000234917	0.0028797	Malignant	0.001-0.005
C1orf50-AS1	0.0002867	Malignant	0-0.001
ZNF691-DT	0.0205393	Malignant	0.01-0.05
ENSG00000288955	0.000726014	Malignant	0-0.001
SLC2A1-DT	0.2506	Malignant	0.1-0.5
ENSG00000283973	0.00355184	Malignant	0.001-0.005
ENSG00000287113	0.000512838	Malignant	0-0.001
CDC20-DT	0.0120196	Malignant	0.01-0.05
ENSG00000288772	0.00605232	Malignant	0.005-0.01
MED8-AS1	0.00119833	Malignant	0.001-0.005
SZT2-AS1	0.000995312	Malignant	0-0.001
HYI-AS1	0.00846904	Malignant	0.005-0.01
KDM4A-AS1	0.0696322	Malignant	0.05-0.1
ST3GAL3-AS1	0.01686	Malignant	0.01-0.05
LINC02918	0.0438238	Malignant	0.01-0.05
ENSG00000288573	0.041891	Malignant	0.01-0.05
ENSG00000285649	0.000149562	Malignant	0-0.001
ENSG00000230615	0.0034298	Malignant	0.001-0.005
ERI3-IT1	0.000518054	Malignant	0-0.001
ENSG00000225721	0.0280724	Malignant	0.01-0.05
ENSG00000290041	0.000323497	Malignant	0-0.001
LINC01144	0.00387152	Malignant	0.001-0.005
ENSG00000289407	0.000543522	Malignant	0-0.001
ENSG00000230896	0.00913789	Malignant	0.005-0.01
ENSG00000226957	3.44049e-05	Malignant	0-0.001
ENSG00000227857	0.00146506	Malignant	0.001-0.005
ENSG00000291138	0.0571378	Malignant	0.05-0.1
LINC01398	0.000158531	Malignant	0-0.001
MKNK1-AS1	0.00672909	Malignant	0.005-0.01
EFCAB14-AS1	0.00638427	Malignant	0.005-0.01
CYP4Z2P	0.0106612	Malignant	0.01-0.05
CYP4A22-AS1	0.103968	Malignant	0.1-0.5
LINC00853	0.00727526	Malignant	0.005-0.01
ENSG00000290081	4.74094e-05	Malignant	0-0.001
LINC01389	0.0120492	Malignant	0.01-0.05
FOXD2-AS1	0.00611782	Malignant	0.005-0.01
LINC01738	0.000441179	Malignant	0-0.001
ENSG00000225028	0.000958957	Malignant	0-0.001
LINC02794	0.0707377	Malignant	0.05-0.1
ENSG00000231413	0.00193029	Malignant	0.001-0.005
ENSG00000290466	0.0775047	Malignant	0.05-0.1
ENSG00000291246	0.0207576	Malignant	0.01-0.05
ENSG00000223720	0.086639	Malignant	0.05-0.1
ENSG00000272491	0.00556195	Malignant	0.005-0.01
ENSG00000287661	4.3991e-05	Malignant	0-0.001
ENSG00000286597	0.00433523	Malignant	0.001-0.005
ENSG00000229846	0.039033	Malignant	0.01-0.05
AGBL4-AS1	0.00210233	Malignant	0.001-0.005
AGBL4-IT1	0.000922126	Malignant	0-0.001
LINC02808	0.000682696	Malignant	0-0.001
ENSG00000284700	4.19437e-05	Malignant	0-0.001
FAF1-AS1	0.0108642	Malignant	0.01-0.05
ENSG00000290102	0.00493879	Malignant	0.001-0.005
LINC01562	0.0232751	Malignant	0.01-0.05
ENSG00000236434	0.0118225	Malignant	0.01-0.05
TTC39A-AS1	0.0163471	Malignant	0.01-0.05
ENSG00000238140	0.00525379	Malignant	0.005-0.01
EPS15-AS1	0.106569	Malignant	0.1-0.5
ENSG00000266993	0.00224694	Malignant	0.001-0.005
ENSG00000272175	0.00140739	Malignant	0.001-0.005
ENSG00000223390	0.0122443	Malignant	0.01-0.05
TXNDC12-AS1	0.00141071	Malignant	0.001-0.005
ENSG00000272100	0.000818595	Malignant	0-0.001
ENSG00000287078	0.00316134	Malignant	0.001-0.005
ENSG00000272371	0.000156371	Malignant	0-0.001
ENSG00000232993	0.000520784	Malignant	0-0.001
ENSG00000235563	0.000502548	Malignant	0-0.001
ENSG00000236723	0.0133833	Malignant	0.01-0.05
CZIB-DT	0.0017026	Malignant	0.001-0.005
MAGOH-DT	0.00153757	Malignant	0.001-0.005
ENSG00000234578	6.11669e-05	Malignant	0-0.001
LRP8-DT	0.00432805	Malignant	0.001-0.005
ENSG00000285954	7.80642e-05	Malignant	0-0.001
LINC02812	0.000937089	Malignant	0-0.001
ENSG00000280425	0.000122032	Malignant	0-0.001
SSBP3-AS1	0.00152725	Malignant	0.001-0.005
ENSG00000225632	0.000610976	Malignant	0-0.001
ENSG00000232245	0.000373005	Malignant	0-0.001
ENSG00000287582	8.28686e-05	Malignant	0-0.001
ENSG00000230728	0.00201353	Malignant	0.001-0.005
ENSG00000237453	0.000410223	Malignant	0-0.001
ENSG00000287724	0.00852675	Malignant	0.005-0.01
ENSG00000242396	0.0245804	Malignant	0.01-0.05
DHCR24-DT	0.00137036	Malignant	0.001-0.005
ENSG00000284601	8.56851e-05	Malignant	0-0.001
ENSG00000233271	0.00016989	Malignant	0-0.001
MIR4422HG	0.0050432	Malignant	0.005-0.01
ENSG00000234810	0.00753744	Malignant	0.005-0.01
LINC01753	0.000395646	Malignant	0-0.001
ENSG00000235612	0.00040978	Malignant	0-0.001
ENSG00000260971	0.311466	Malignant	0.1-0.5
LINC01767	0.000540873	Malignant	0-0.001
ENSG00000236341	0.0001739	Malignant	0-0.001
DAB1-AS1	0.000834121	Malignant	0-0.001
ENSG00000290536	0.000587012	Malignant	0-0.001
ENSG00000235038	0.00143652	Malignant	0.001-0.005
ENSG00000286918	0.000762436	Malignant	0-0.001
ENSG00000283445	0.0118116	Malignant	0.01-0.05
ENSG00000290013	0.0017366	Malignant	0.001-0.005
LINC01135	0.340182	Malignant	0.1-0.5
ENSG00000272226	2.92208e-05	Malignant	0-0.001
ENSG00000231740	0.00928334	Malignant	0.005-0.01
LINC02777	0.0327995	Malignant	0.01-0.05
LINC01358	0.320416	Malignant	0.1-0.5
ENSG00000241042	0.000914834	Malignant	0-0.001
ENSG00000235215	0.0175578	Malignant	0.01-0.05
FGGY-DT	0.0307853	Malignant	0.01-0.05
ENSG00000270457	0.00236611	Malignant	0.001-0.005
ENSG00000226883	0.0242126	Malignant	0.01-0.05
LINC02778	0.000913698	Malignant	0-0.001
LINC01748	0.010352	Malignant	0.01-0.05
ENSG00000231252	0.0139941	Malignant	0.01-0.05
NFIA-AS2	0.00917701	Malignant	0.005-0.01
NFIA-AS1	0.00525996	Malignant	0.005-0.01
ENSG00000284808	0.000499089	Malignant	0-0.001
ENSG00000287224	0.000427223	Malignant	0-0.001
PATJ-DT	0.0398906	Malignant	0.01-0.05
DOCK7-DT	0.07424	Malignant	0.05-0.1
ENSG00000234318	0.000359151	Malignant	0-0.001
LINC01739	0.000529051	Malignant	0-0.001
ENSG00000286455	0.000198213	Malignant	0-0.001
ENSG00000203605	7.88891e-05	Malignant	0-0.001
LINC00466	0.00919215	Malignant	0.005-0.01
ENSG00000228734	0.000127818	Malignant	0-0.001
FOXD3-AS1	0.000217119	Malignant	0-0.001
ENSG00000286429	0.018454	Malignant	0.01-0.05
DLEU2L	0.0654724	Malignant	0.05-0.1
ROR1-AS1	0.0206863	Malignant	0.01-0.05
ENSG00000284928	0.00102949	Malignant	0.001-0.005
LINC01359	0.0992008	Malignant	0.05-0.1
ENSG00000272506	0.0134517	Malignant	0.01-0.05
ENSG00000288804	0.0080479	Malignant	0.005-0.01
ENSG00000229294	0.0271632	Malignant	0.01-0.05
ENSG00000290094	0.00478581	Malignant	0.001-0.005
ENSG00000237852	0.00222439	Malignant	0.001-0.005
ENSG00000285079	5.1416e-05	Malignant	0-0.001
ENSG00000248458	0.0189891	Malignant	0.01-0.05
ENSG00000231080	0.000150981	Malignant	0-0.001
ENSG00000289394	0.000939687	Malignant	0-0.001
ENSG00000275678	7.35441e-05	Malignant	0-0.001
LINC01702	0.00100371	Malignant	0.001-0.005
GNG12-AS1	0.664579	Malignant	0.5-1
ENSG00000233589	0.000186739	Malignant	0-0.001
DEPDC1-AS1	0.000854516	Malignant	0-0.001
ENSG00000285407	0.00449136	Malignant	0.001-0.005
ENSG00000285473	0.00091398	Malignant	0-0.001
LINC01707	0.0128811	Malignant	0.01-0.05
LINC02791	0.000706317	Malignant	0-0.001
LINC01758	0.000219039	Malignant	0-0.001
ENSG00000287453	0.000489495	Malignant	0-0.001
ENSG00000287283	3.26788e-05	Malignant	0-0.001
LRRC7-AS1	0.00256912	Malignant	0.001-0.005
ENSG00000228988	0.00210811	Malignant	0.001-0.005
HHLA3	0.034729	Malignant	0.01-0.05
HHLA3-AS1	0.000442119	Malignant	0-0.001
ENSG00000271992	0.00160768	Malignant	0.001-0.005
LINC01788	0.133392	Malignant	0.1-0.5
ENSG00000226208	0.00109794	Malignant	0.001-0.005
ENSG00000235782	0.0231521	Malignant	0.01-0.05
ZRANB2-AS1	0.0323816	Malignant	0.01-0.05
ZRANB2-DT	0.831332	Malignant	0.5-1
ENSG00000231985	0.00358512	Malignant	0.001-0.005
ENSG00000286863	0.366204	Malignant	0.1-0.5
ENSG00000225087	0.00859234	Malignant	0.005-0.01
LINC02796	0.00286398	Malignant	0.001-0.005
LINC02797	0.000508059	Malignant	0-0.001
LINC01360	0.000260061	Malignant	0-0.001
LINC02238	0.000595916	Malignant	0-0.001
ENSG00000285778	0.000360238	Malignant	0-0.001
ENSG00000237324	0.0118108	Malignant	0.01-0.05
ENSG00000233894	0.000377166	Malignant	0-0.001
ERICH3-AS1	0.00645917	Malignant	0.005-0.01
ENSG00000272864	0.0401869	Malignant	0.01-0.05
ENSG00000261213	8.2504e-05	Malignant	0-0.001
ENSG00000224149	7.34248e-05	Malignant	0-0.001
ENSG00000225605	0.0595844	Malignant	0.05-0.1
ENSG00000230027	0.00186077	Malignant	0.001-0.005
LINC02567	0.000273811	Malignant	0-0.001
ENSG00000288543	0.00026256	Malignant	0-0.001
ENSG00000230498	9.49042e-05	Malignant	0-0.001
ENSG00000289212	0.0116303	Malignant	0.01-0.05
ENSG00000287870	0.00355811	Malignant	0.001-0.005
ENSG00000233099	7.24365e-05	Malignant	0-0.001
NEXN-AS1	0.0146574	Malignant	0.01-0.05
ENSG00000273338	0.0364737	Malignant	0.01-0.05
ENSG00000285928	0.00145401	Malignant	0.001-0.005
MGC27382	0.225753	Malignant	0.1-0.5
ENSG00000282898	1.69105e-05	Malignant	0-0.001
ENSG00000288822	2.89221e-05	Malignant	0-0.001
ENSG00000285409	0.000754878	Malignant	0-0.001
ENSG00000260322	4.85775e-05	Malignant	0-0.001
ENSG00000225598	0.000102131	Malignant	0-0.001
ENSG00000224326	0.134466	Malignant	0.1-0.5
LINC01781	1.07519	Malignant	1-3
ENSG00000234953	0.00162183	Malignant	0.001-0.005
ENSG00000236676	0.00284902	Malignant	0.001-0.005
ENSG00000233290	0.00704944	Malignant	0.005-0.01
LINC01362	0.0704681	Malignant	0.05-0.1
LINC01361	0.00582544	Malignant	0.005-0.01
ENSG00000285782	0.0866096	Malignant	0.05-0.1
LINC01712	0.00958648	Malignant	0.005-0.01
LINC01725	1.08103	Malignant	1-3
ENSG00000237076	0.0224963	Malignant	0.01-0.05
TTLL7-IT1	0.0140675	Malignant	0.01-0.05
ENSG00000285201	0.000921274	Malignant	0-0.001
PRKACB-DT	0.0483836	Malignant	0.01-0.05
ENSG00000284882	0.00667649	Malignant	0.005-0.01
ENSG00000285374	0.000622532	Malignant	0-0.001
ENSG00000289881	0.00381411	Malignant	0.001-0.005
LINC01555	9.57021e-05	Malignant	0-0.001
ENSG00000285325	2.37853e-05	Malignant	0-0.001
BCL10-AS1	0.247241	Malignant	0.1-0.5
ENSG00000273264	0.0014051	Malignant	0.001-0.005
ENSG00000282057	0.019845	Malignant	0.01-0.05
ENSG00000272691	0.00307225	Malignant	0.001-0.005
ENSG00000230285	0.00013709	Malignant	0-0.001
LINC02795	0.0478726	Malignant	0.01-0.05
CLCA4-AS1	0.0221737	Malignant	0.01-0.05
CLCA3P	0.000641016	Malignant	0-0.001
ENSG00000284846	0.000386701	Malignant	0-0.001
ENSG00000267734	0.00808555	Malignant	0.005-0.01
LINC01140	0.0057594	Malignant	0.005-0.01
LINC02801	0.00139204	Malignant	0.001-0.005
LINC01364	0.000955254	Malignant	0-0.001
PKN2-AS1	0.243374	Malignant	0.1-0.5
ENSG00000286758	0.000152076	Malignant	0-0.001
ENSG00000289582	6.1019e-05	Malignant	0-0.001
ENSG00000286802	0.00577474	Malignant	0.005-0.01
ENSG00000284734	0.00799282	Malignant	0.005-0.01
ENSG00000237568	0.0050193	Malignant	0.005-0.01
GBP1P1	0.0344859	Malignant	0.01-0.05
ENSG00000286548	0.0224575	Malignant	0.01-0.05
LRRC8C-DT	0.0289118	Malignant	0.01-0.05
ENSG00000231613	0.000287936	Malignant	0-0.001
LRRC8D-DT	0.00323459	Malignant	0.001-0.005
ENSG00000272672	0.000306598	Malignant	0-0.001
ENSG00000287406	0.170162	Malignant	0.1-0.5
ENSG00000287372	0.00324768	Malignant	0.001-0.005
LINC02787	0.000353915	Malignant	0-0.001
ENSG00000287076	0.000318965	Malignant	0-0.001
LINC02609	0.122097	Malignant	0.1-0.5
LINC02788	0.00657282	Malignant	0.005-0.01
LINC01763	0.000272456	Malignant	0-0.001
ENSG00000272094	0.00039283	Malignant	0-0.001
ENSG00000273487	0.00129889	Malignant	0.001-0.005
ENSG00000289544	0.000776078	Malignant	0-0.001
ENSG00000287797	0.00075093	Malignant	0-0.001
CCDC18-AS1	1.21854	Malignant	1-3
BCAR3-AS1	0.119315	Malignant	0.1-0.5
ENSG00000260464	0.00454763	Malignant	0.001-0.005
ARHGAP29-AS1	0.075302	Malignant	0.05-0.1
ENSG00000236098	0.00121664	Malignant	0.001-0.005
ENSG00000286692	0.000803084	Malignant	0-0.001
ENSG00000288736	0.00188995	Malignant	0.001-0.005
ENSG00000223675	0.000312306	Malignant	0-0.001
CNN3-DT	0.128661	Malignant	0.1-0.5
ALG14-AS1	0.00207271	Malignant	0.001-0.005
ENSG00000231992	6.40915e-05	Malignant	0-0.001
RWDD3-DT	0.0728149	Malignant	0.05-0.1
ENSG00000228852	0.0127061	Malignant	0.01-0.05
ENSG00000287919	0.00218484	Malignant	0.001-0.005
LINC01760	0.000123235	Malignant	0-0.001
ENSG00000237954	0.000106837	Malignant	0-0.001
LINC01761	0.000255361	Malignant	0-0.001
LINC02607	0.0122463	Malignant	0.01-0.05
LINC02790	8.05106e-05	Malignant	0-0.001
LINC01787	0.000661501	Malignant	0-0.001
DPYD-AS1	0.0591313	Malignant	0.05-0.1
DPYD-IT1	0.000793451	Malignant	0-0.001
DPYD-AS2	4.54075e-05	Malignant	0-0.001
MIR137HG	0.000137072	Malignant	0-0.001
ENSG00000288810	2.37749e-05	Malignant	0-0.001
LINC01776	0.000698093	Malignant	0-0.001
PLPPR5-AS1	0.0181693	Malignant	0.01-0.05
LINC01708	0.0179131	Malignant	0.01-0.05
ENSG00000228084	0.00974068	Malignant	0.005-0.01
ENSG00000288826	0.00883758	Malignant	0.005-0.01
ENSG00000241073	0.0338299	Malignant	0.01-0.05
ENSG00000285530	0.0234073	Malignant	0.01-0.05
RTCA-AS1	0.155251	Malignant	0.1-0.5
ENSG00000228086	0.00549715	Malignant	0.005-0.01
LINC01349	0.0473041	Malignant	0.01-0.05
ENSG00000285525	0.010903	Malignant	0.01-0.05
ENSG00000273204	0.00755989	Malignant	0.005-0.01
ENSG00000235795	0.000690989	Malignant	0-0.001
DPH5-DT	0.196999	Malignant	0.1-0.5
ENSG00000289355	0.000146906	Malignant	0-0.001
S1PR1-DT	0.000390701	Malignant	0-0.001
LINC01307	0.00144148	Malignant	0.001-0.005
LINC01709	0.000108028	Malignant	0-0.001
ENSG00000233359	0.00129673	Malignant	0.001-0.005
ENSG00000230864	0.000238726	Malignant	0-0.001
ENSG00000230759	3.52957e-05	Malignant	0-0.001
RNPC3-DT	0.0756839	Malignant	0.05-0.1
ENSG00000285981	0.000206954	Malignant	0-0.001
LINC01676	0.000993524	Malignant	0-0.001
LINC01677	0.000272877	Malignant	0-0.001
ENSG00000237480	0.00185768	Malignant	0.001-0.005
LINC01661	0.000557932	Malignant	0-0.001
VAV3-AS1	0.000802229	Malignant	0-0.001
LINC02785	0.00261107	Malignant	0.001-0.005
ENSG00000260879	0.00298089	Malignant	0.001-0.005
ENSG00000238122	2.12846e-05	Malignant	0-0.001
ENSG00000290547	0.00075728	Malignant	0-0.001
ENSG00000285923	0.000735835	Malignant	0-0.001
ENSG00000290126	0.00905798	Malignant	0.005-0.01
SPATA42	0.000172806	Malignant	0-0.001
TMEM167B-DT	0.00965909	Malignant	0.005-0.01
ENSG00000270066	0.0496801	Malignant	0.01-0.05
ENSG00000254942	0.000127818	Malignant	0-0.001
ENSG00000290117	0.00582696	Malignant	0.005-0.01
ENSG00000225113	0.000394044	Malignant	0-0.001
ENSG00000228703	0.000220785	Malignant	0-0.001
ENSG00000260246	0.0014552	Malignant	0.001-0.005
LINC01768	0.00138809	Malignant	0.001-0.005
ENSG00000235005	0.00010146	Malignant	0-0.001
ENSG00000261055	3.3835e-05	Malignant	0-0.001
ENSG00000291326	2.23255e-05	Malignant	0-0.001
ENSG00000258634	0.0194127	Malignant	0.01-0.05
LINC01397	0.00051635	Malignant	0-0.001
SLC6A17-AS1	0.000108829	Malignant	0-0.001
KCNC4-DT	0.000804228	Malignant	0-0.001
RBM15-AS1	0.0534931	Malignant	0.05-0.1
LAMTOR5-AS1	0.494801	Malignant	0.1-0.5
SLC16A4-AS1	0.0944316	Malignant	0.05-0.1
ENSG00000288803	6.62068e-05	Malignant	0-0.001
ENSG00000261654	0.00556411	Malignant	0.005-0.01
ENSG00000232811	0.00362106	Malignant	0.001-0.005
ENSG00000273010	0.00103502	Malignant	0.001-0.005
ENSG00000272982	0.000402382	Malignant	0-0.001
ENSG00000273221	0.0156403	Malignant	0.01-0.05
PGBP	0.000315448	Malignant	0-0.001
ENSG00000260948	0.00979252	Malignant	0.005-0.01
ENSG00000243960	0.010988	Malignant	0.01-0.05
LINC01160	0.00117657	Malignant	0.001-0.005
INKA2-AS1	0.00300449	Malignant	0.001-0.005
ENSG00000284830	0.00096022	Malignant	0-0.001
KCND3-IT1	4.26327e-05	Malignant	0-0.001
KCND3-AS1	6.90236e-05	Malignant	0-0.001
LINC01750	0.0053672	Malignant	0.005-0.01
LINC02884	0.0126066	Malignant	0.01-0.05
ENSG00000273483	0.00300577	Malignant	0.001-0.005
ENSG00000225075	0.00375659	Malignant	0.001-0.005
PPM1J-DT	0.000194183	Malignant	0-0.001
LINC01356	0.00137497	Malignant	0.001-0.005
LINC01357	0.00240842	Malignant	0.001-0.005
SLC16A1-AS1	1.09204	Malignant	1-3
ENSG00000287807	0.0756783	Malignant	0.05-0.1
LRIG2-DT	0.199821	Malignant	0.1-0.5
ENSG00000231128	0.00829084	Malignant	0.005-0.01
AP4B1-AS1	0.00930137	Malignant	0.005-0.01
HIPK1-AS1	0.00853499	Malignant	0.005-0.01
ENSG00000282048	4.89711e-05	Malignant	0-0.001
ENSG00000232895	0.0625303	Malignant	0.05-0.1
LINC01765	0.00215819	Malignant	0.001-0.005
NGF-AS1	0.00147803	Malignant	0.001-0.005
ENSG00000287103	0.000111458	Malignant	0-0.001
LINC01649	0.000588853	Malignant	0-0.001
ENSG00000237993	0.00063169	Malignant	0-0.001
ENSG00000287217	6.35602e-05	Malignant	0-0.001
ATP1A1-AS1	0.265148	Malignant	0.1-0.5
LINC01762	0.0473684	Malignant	0.01-0.05
ENSG00000230381	9.32894e-05	Malignant	0-0.001
ENSG00000224950	0.0233664	Malignant	0.01-0.05
ENSG00000286276	0.00106822	Malignant	0.001-0.005
LINC02868	8.78176e-05	Malignant	0-0.001
ENSG00000272715	0.00039039	Malignant	0-0.001
CD101-AS1	0.00750698	Malignant	0.005-0.01
LINC01525	0.00113692	Malignant	0.001-0.005
ENSG00000271427	0.00354932	Malignant	0.001-0.005
TENT5C-DT	0.000486604	Malignant	0-0.001
ENSG00000287980	0.000241004	Malignant	0-0.001
ENSG00000226172	0.00126695	Malignant	0.001-0.005
ENSG00000239216	0.000890705	Malignant	0-0.001
WARS2-IT1	0.0104048	Malignant	0.01-0.05
WARS2-AS1	0.998598	Malignant	0.5-1
ENSG00000227712	0.226565	Malignant	0.1-0.5
LINC01780	0.0234624	Malignant	0.01-0.05
HAO2-IT1	8.10113e-05	Malignant	0-0.001
LINC00622	0.0167808	Malignant	0.01-0.05
ENSG00000273406	0.000108469	Malignant	0-0.001
ENSG00000290569	0.10748	Malignant	0.1-0.5
ENSG00000290999	0.0766729	Malignant	0.05-0.1
ENSG00000287979	0.013758	Malignant	0.01-0.05
LINC00623	0.178537	Malignant	0.1-0.5
ENSG00000290903	0.00105251	Malignant	0.001-0.005
PDE4DIPP4	0.00163262	Malignant	0.001-0.005
FCGR1BP	0.00252522	Malignant	0.001-0.005
ENSG00000234998	0.00172845	Malignant	0.001-0.005
ENSG00000233029	0.000268451	Malignant	0-0.001
H2BP1	0.00107224	Malignant	0.001-0.005
ENSG00000227193	0.000860168	Malignant	0-0.001
SRGAP2-AS1	0.00513304	Malignant	0.005-0.01
LINC02798	0.0070179	Malignant	0.005-0.01
ENSG00000228826	0.00133537	Malignant	0.001-0.005
ENSG00000272583	0.000400205	Malignant	0-0.001
EMBP1	0.00877836	Malignant	0.005-0.01
LINC01691	6.12662e-05	Malignant	0-0.001
ENSG00000232721	0.0113123	Malignant	0.01-0.05
LINC02591	0.000220544	Malignant	0-0.001
ENSG00000290735	0.00371819	Malignant	0.001-0.005
ENSG00000230186	0.00157257	Malignant	0.001-0.005
ENSG00000289318	0.00888337	Malignant	0.005-0.01
LINC02802	0.127008	Malignant	0.1-0.5
KMT2CP1	9.65339e-05	Malignant	0-0.001
ENSG00000237343	0.00770157	Malignant	0.005-0.01
ENSG00000290121	0.00354751	Malignant	0.001-0.005
ENSG00000224363	0.0069161	Malignant	0.005-0.01
LSP1P5	0.0126147	Malignant	0.01-0.05
LINC01145	0.32158	Malignant	0.1-0.5
ENSG00000276216	0.00915051	Malignant	0.005-0.01
ENSG00000236140	0.000614333	Malignant	0-0.001
ENSG00000287374	0.000245158	Malignant	0-0.001
NBPF25P	0.0136254	Malignant	0.01-0.05
ENSG00000244619	3.06729e-05	Malignant	0-0.001
LIX1L-AS1	0.0412439	Malignant	0.01-0.05
ENSG00000278431	0.000497513	Malignant	0-0.001
ENSG00000287190	0.00588666	Malignant	0.005-0.01
LINC01719	0.0169018	Malignant	0.01-0.05
ENSG00000276509	0.0016993	Malignant	0.001-0.005
ENSG00000290578	0.024934	Malignant	0.01-0.05
ENSG00000287978	0.00693335	Malignant	0.005-0.01
ENSG00000291242	0.151238	Malignant	0.1-0.5
ENSG00000289321	0.0470438	Malignant	0.01-0.05
ENSG00000290557	0.022812	Malignant	0.01-0.05
ENSG00000291243	0.00618073	Malignant	0.005-0.01
ENSG00000237188	0.204787	Malignant	0.1-0.5
LINC00624	0.0448039	Malignant	0.01-0.05
ENSG00000289419	0.0122844	Malignant	0.01-0.05
ENSG00000234190	0.000259175	Malignant	0-0.001
ENSG00000290705	0.0341509	Malignant	0.01-0.05
ENSG00000273059	0.00365433	Malignant	0.001-0.005
LINC02804	0.0184352	Malignant	0.01-0.05
LINC02805	0.00119944	Malignant	0.001-0.005
ENSG00000227733	0.064285	Malignant	0.05-0.1
LINC01731	0.000587831	Malignant	0-0.001
LINC01138	0.697512	Malignant	0.5-1
ENSG00000224481	0.00299385	Malignant	0.001-0.005
ENSG00000272824	0.00169905	Malignant	0.001-0.005
ENSG00000291232	0.111504	Malignant	0.1-0.5
ENSG00000254913	1.32154e-05	Malignant	0-0.001
ENSG00000255148	0.000891614	Malignant	0-0.001
ENSG00000254539	0.000863588	Malignant	0-0.001
ENSG00000274265	0.697215	Malignant	0.5-1
ENSG00000289614	0.0288255	Malignant	0.01-0.05
ENSG00000291233	0.0419922	Malignant	0.01-0.05
ENSG00000272755	0.0182131	Malignant	0.01-0.05
LINC00869	0.266109	Malignant	0.1-0.5
ENSG00000290790	0.00372344	Malignant	0.001-0.005
ENSG00000233030	0.000825427	Malignant	0-0.001
ENSG00000290791	0.108398	Malignant	0.1-0.5
ENSG00000290792	0.0970123	Malignant	0.05-0.1
ENSG00000264207	0.0178357	Malignant	0.01-0.05
ENSG00000285184	0.187596	Malignant	0.1-0.5
LINC02988	0.00179961	Malignant	0.001-0.005
ENSG00000276110	0.000806108	Malignant	0-0.001
ENSG00000289041	0.00399524	Malignant	0.001-0.005
FALEC	0.0127514	Malignant	0.01-0.05
ADAMTSL4-AS2	0.0255397	Malignant	0.01-0.05
ADAMTSL4-AS1	0.00952912	Malignant	0.005-0.01
ENSG00000289457	0.00300602	Malignant	0.001-0.005
ENSG00000290074	0.00245649	Malignant	0.001-0.005
ENSG00000288880	0.0708497	Malignant	0.05-0.1
ENSG00000259357	0.000785354	Malignant	0-0.001
ENSG00000231073	0.000669386	Malignant	0-0.001
ENSG00000261168	0.000932344	Malignant	0-0.001
ENSG00000289288	0.00173725	Malignant	0.001-0.005
ZNF687-AS1	0.00288115	Malignant	0.001-0.005
ENSG00000273481	0.000268525	Malignant	0-0.001
RFX5-AS1	0.000213055	Malignant	0-0.001
ENSG00000232536	0.0300017	Malignant	0.01-0.05
ENSG00000250734	0.00515668	Malignant	0.005-0.01
ENSG00000227045	0.00110833	Malignant	0.001-0.005
ENSG00000269621	0.00106544	Malignant	0.001-0.005
ENSG00000249602	0.000680245	Malignant	0-0.001
ENSG00000268288	2.70292e-05	Malignant	0-0.001
TDRKH-AS1	0.00330735	Malignant	0.001-0.005
ENSG00000269489	0.000737944	Malignant	0-0.001
C2CD4D-AS1	0.0528323	Malignant	0.05-0.1
ENSG00000285651	0.0334995	Malignant	0.01-0.05
ENSG00000286581	0.000754002	Malignant	0-0.001
ENSG00000229021	0.0120148	Malignant	0.01-0.05
ENSG00000226716	0.000131364	Malignant	0-0.001
FLG-AS1	0.526744	Malignant	0.5-1
CCDST	0.00101757	Malignant	0.001-0.005
ENSG00000289062	0.000151008	Malignant	0-0.001
LINC01527	0.000251945	Malignant	0-0.001
ENSG00000229699	0.000130327	Malignant	0-0.001
ENSG00000238279	7.67835e-05	Malignant	0-0.001
ENSG00000285867	0.031701	Malignant	0.01-0.05
ENSG00000272030	0.00683053	Malignant	0.005-0.01
ENSG00000243613	0.00489422	Malignant	0.001-0.005
ENSG00000233222	0.00262997	Malignant	0.001-0.005
ENSG00000291199	0.000248722	Malignant	0-0.001
ENSG00000284738	0.0168375	Malignant	0.01-0.05
ENSG00000289935	0.000164894	Malignant	0-0.001
ENSG00000282386	0.0109776	Malignant	0.01-0.05
ENSG00000273026	0.00420406	Malignant	0.001-0.005
JTB-DT	0.00458603	Malignant	0.001-0.005
IL6R-AS1	0.00322343	Malignant	0.001-0.005
ENSG00000273110	7.18809e-05	Malignant	0-0.001
UBE2Q1-AS1	2.18237e-05	Malignant	0-0.001
ENSG00000286391	0.000388831	Malignant	0-0.001
ENSG00000233875	0.000176032	Malignant	0-0.001
ENSG00000270361	0.00126778	Malignant	0.001-0.005
ENSG00000271380	0.00693185	Malignant	0.005-0.01
ENSG00000289103	0.00113346	Malignant	0.001-0.005
DCST1-AS1	0.00187967	Malignant	0.001-0.005
THBS3-AS1	0.0331261	Malignant	0.01-0.05
ENSG00000236263	0.00021631	Malignant	0-0.001
GBAP1	0.0285099	Malignant	0.01-0.05
RUSC1-AS1	0.0255934	Malignant	0.01-0.05
ASH1L-IT1	0.00403292	Malignant	0.001-0.005
ASH1L-AS1	0.0178255	Malignant	0.01-0.05
ENSG00000232519	0.000830751	Malignant	0-0.001
ENSG00000287839	0.111399	Malignant	0.1-0.5
ENSG00000227673	0.00129637	Malignant	0.001-0.005
ARHGEF2-AS2	0.00872017	Malignant	0.005-0.01
ARHGEF2-AS1	0.00200396	Malignant	0.001-0.005
ENSG00000285677	0.00965644	Malignant	0.005-0.01
MIR9-1HG	0.00290544	Malignant	0.001-0.005
ENSG00000260460	0.000457196	Malignant	0-0.001
ENSG00000272971	7.3926e-05	Malignant	0-0.001
BCAN-AS1	0.0121172	Malignant	0.01-0.05
ENSG00000272405	0.0148799	Malignant	0.01-0.05
BCAN-AS2	0.0164441	Malignant	0.01-0.05
ENSG00000237588	0.000824786	Malignant	0-0.001
ENSG00000285570	0.000702552	Malignant	0-0.001
ENSG00000223356	0.000472603	Malignant	0-0.001
ENSG00000287624	0.000521596	Malignant	0-0.001
ENSG00000290592	0.000199596	Malignant	0-0.001
ENSG00000228239	3.037e-05	Malignant	0-0.001
LINC02772	0.000342522	Malignant	0-0.001
ENSG00000227217	0.000106758	Malignant	0-0.001
ENSG00000291226	0.000922879	Malignant	0-0.001
KIRREL1-IT1	0.00329848	Malignant	0.001-0.005
LINC01704	0.000967291	Malignant	0-0.001
ENSG00000176320	0.000284511	Malignant	0-0.001
CADM3-AS1	0.00262152	Malignant	0.001-0.005
ENSG00000228560	0.00215441	Malignant	0.001-0.005
LINC02819	0.000142287	Malignant	0-0.001
ENSG00000289484	0.0133333	Malignant	0.01-0.05
ENSG00000288775	0.00202166	Malignant	0.001-0.005
SNHG28	0.0290803	Malignant	0.01-0.05
ENSG00000272668	0.0465596	Malignant	0.01-0.05
ENSG00000290105	0.000711748	Malignant	0-0.001
ENSG00000287040	0.000540687	Malignant	0-0.001
LINC01133	0.00219988	Malignant	0.001-0.005
ENSG00000225279	0.000624229	Malignant	0-0.001
ENSG00000227741	0.00337398	Malignant	0.001-0.005
DCAF8-DT	0.00434739	Malignant	0.001-0.005
ENSG00000234425	0.000681883	Malignant	0-0.001
ENSG00000228863	0.0018167	Malignant	0.001-0.005
ENSG00000232188	0.000220164	Malignant	0-0.001
ENSG00000198358	0.000215572	Malignant	0-0.001
ENSG00000289121	0.0149704	Malignant	0.01-0.05
NECTIN4-AS1	0.000269402	Malignant	0-0.001
ENSG00000224985	0.00191214	Malignant	0.001-0.005
ENSG00000290115	0.000809818	Malignant	0-0.001
ENSG00000289106	0.0312235	Malignant	0.01-0.05
ENSG00000288670	0.0733555	Malignant	0.05-0.1
ENSG00000289141	0.00238231	Malignant	0.001-0.005
ENSG00000283696	0.15178	Malignant	0.1-0.5
ENSG00000288093	0.0401282	Malignant	0.01-0.05
ENSG00000283360	0.0893535	Malignant	0.05-0.1
ENSG00000283317	0.000377376	Malignant	0-0.001
ATF6-DT	0.0121415	Malignant	0.01-0.05
ENSG00000285636	0.00444039	Malignant	0.001-0.005
UAP1-DT	0.000196381	Malignant	0-0.001
ENSG00000272574	0.00367834	Malignant	0.001-0.005
RGS5-AS1	0.013472	Malignant	0.01-0.05
ENSG00000232995	0.0244756	Malignant	0.01-0.05
ENSG00000237756	0.00032035	Malignant	0-0.001
ENSG00000269887	0.00824138	Malignant	0.005-0.01
PBX1-AS1	0.00165209	Malignant	0.001-0.005
ENSG00000271917	0.0157996	Malignant	0.01-0.05
LRRC52-AS1	0.00137529	Malignant	0.001-0.005
ENSG00000236206	0.00258742	Malignant	0.001-0.005
ENSG00000273365	0.000747969	Malignant	0-0.001
TMCO1-AS1	0.0325641	Malignant	0.01-0.05
ENSG00000236364	0.00555635	Malignant	0.005-0.01
FAM78B-AS1	0.00144237	Malignant	0.001-0.005
ENSG00000230898	0.00125717	Malignant	0.001-0.005
ENSG00000229588	0.0141772	Malignant	0.01-0.05
ENSG00000225325	0.0015274	Malignant	0.001-0.005
LINC01675	0.00386153	Malignant	0.001-0.005
FMO9P	2.89687e-05	Malignant	0-0.001
ENSG00000227907	9.09687e-05	Malignant	0-0.001
LINC01363	0.000905114	Malignant	0-0.001
POU2F1-DT	0.00679862	Malignant	0.005-0.01
ENSG00000272033	0.0146139	Malignant	0.01-0.05
ENSG00000287218	0.00172027	Malignant	0.001-0.005
ENSG00000273160	0.000247389	Malignant	0-0.001
ENSG00000241666	7.0981e-05	Malignant	0-0.001
ENSG00000232194	0.000197063	Malignant	0-0.001
ENSG00000228697	0.0236507	Malignant	0.01-0.05
ENSG00000285622	0.428531	Malignant	0.1-0.5
ENSG00000235736	0.000923171	Malignant	0-0.001
LINC00626	0.0238821	Malignant	0.01-0.05
ENSG00000287831	0.00318927	Malignant	0.001-0.005
LINC00970	0.00336761	Malignant	0.001-0.005
ENSG00000287282	0.000457992	Malignant	0-0.001
ENSG00000237707	0.00025621	Malignant	0-0.001
ENSG00000235575	0.0137883	Malignant	0.01-0.05
ENSG00000213062	0.016783	Malignant	0.01-0.05
ENSG00000232959	0.000212206	Malignant	0-0.001
LINC01681	0.00146415	Malignant	0.001-0.005
LINC01142	0.000201618	Malignant	0-0.001
GORAB-AS1	0.00603073	Malignant	0.005-0.01
ENSG00000235303	0.000951647	Malignant	0-0.001
ENSG00000271811	0.000712951	Malignant	0-0.001
ENSG00000231424	0.771293	Malignant	0.5-1
ENSG00000225243	0.000908573	Malignant	0-0.001
DNM3-IT1	0.00125526	Malignant	0.001-0.005
DNM3OS	0.0043331	Malignant	0.001-0.005
ENSG00000287336	0.00202004	Malignant	0.001-0.005
ENSG00000224228	0.058596	Malignant	0.05-0.1
ENSG00000226375	0.000340511	Malignant	0-0.001
PRDX6-AS1	0.493862	Malignant	0.1-0.5
ENSG00000238272	0.0079377	Malignant	0.005-0.01
ENSG00000289426	0.00346253	Malignant	0.001-0.005
GAS5	0.357023	Malignant	0.1-0.5
GAS5-AS1	0.00592388	Malignant	0.005-0.01
RC3H1-IT1	0.0105863	Malignant	0.01-0.05
RC3H1-DT	0.000509305	Malignant	0-0.001
RABGAP1L-DT	0.00479085	Malignant	0.001-0.005
RABGAP1L-IT1	0.00430635	Malignant	0.001-0.005
RABGAP1L-AS1	0.0146937	Malignant	0.01-0.05
ENSG00000289425	0.00873075	Malignant	0.005-0.01
ENSG00000287697	0.00890004	Malignant	0.005-0.01
ENSG00000260990	0.000164828	Malignant	0-0.001
LINC02803	0.0157017	Malignant	0.01-0.05
ENSG00000228686	0.00201623	Malignant	0.001-0.005
COP1-DT	0.0996068	Malignant	0.05-0.1
LINC01645	0.00581526	Malignant	0.005-0.01
ENSG00000227579	0.0770681	Malignant	0.05-0.1
LINC01741	0.000183225	Malignant	0-0.001
RASAL2-AS1	0.00527213	Malignant	0.005-0.01
C1orf220	0.0180938	Malignant	0.01-0.05
ENSG00000273384	0.000295399	Malignant	0-0.001
RALGPS2-AS1	0.00108483	Malignant	0.001-0.005
ENSG00000289432	0.000203634	Malignant	0-0.001
ENSG00000261250	8.78898e-05	Malignant	0-0.001
ENSG00000261060	0.00013917	Malignant	0-0.001
ENSG00000243062	0.00032046	Malignant	0-0.001
ENSG00000229407	0.000245906	Malignant	0-0.001
LINC02818	0.00311448	Malignant	0.001-0.005
ENSG00000272906	0.0144869	Malignant	0.01-0.05
ENSG00000261831	0.00126121	Malignant	0.001-0.005
ENSG00000260360	0.00111148	Malignant	0.001-0.005
ENSG00000261817	0.0002309	Malignant	0-0.001
OVAAL	0.0010458	Malignant	0.001-0.005
LINC02816	0.000473067	Malignant	0-0.001
ENSG00000243155	0.0318142	Malignant	0.01-0.05
KIAA1614-AS1	0.00644015	Malignant	0.005-0.01
ENSG00000289589	0.00043855	Malignant	0-0.001
LINC01732	0.00953347	Malignant	0.005-0.01
LINC01699	0.00326565	Malignant	0.001-0.005
ENSG00000287452	0.000719368	Malignant	0-0.001
ENSG00000224810	0.00192578	Malignant	0.001-0.005
LINC01344	0.0097393	Malignant	0.005-0.01
ENSG00000289573	1.2536e-05	Malignant	0-0.001
LINC01686	5.79995e-05	Malignant	0-0.001
DHX9-AS1	0.0213699	Malignant	0.01-0.05
LAMC1-AS1	0.00314668	Malignant	0.001-0.005
ENSG00000287929	0.00156611	Malignant	0.001-0.005
SMG7-AS1	0.00295528	Malignant	0.001-0.005
ENSG00000286966	0.000105681	Malignant	0-0.001
ENSG00000227554	0.000405536	Malignant	0-0.001
ENSG00000289581	0.0622576	Malignant	0.05-0.1
ENSG00000286655	0.00700378	Malignant	0.005-0.01
C1orf21-DT	0.00298578	Malignant	0.001-0.005
ENSG00000230470	0.000388162	Malignant	0-0.001
ENSG00000285847	0.00486575	Malignant	0.001-0.005
ENSG00000286378	0.000166645	Malignant	0-0.001
LINC01633	0.000484707	Malignant	0-0.001
ENSG00000273004	0.0062617	Malignant	0.005-0.01
LINC01350	0.022101	Malignant	0.01-0.05
ENSG00000261729	0.0304953	Malignant	0.01-0.05
ENSG00000224691	2.59269e-05	Malignant	0-0.001
PDC-AS1	0.342412	Malignant	0.1-0.5
ENSG00000273198	0.00301563	Malignant	0.001-0.005
ENSG00000288562	0.000237193	Malignant	0-0.001
PACERR	0.0141389	Malignant	0.01-0.05
LINC01036	0.221598	Malignant	0.1-0.5
ENSG00000285894	0.000636561	Malignant	0-0.001
ENSG00000261182	3.93775e-05	Malignant	0-0.001
ENSG00000225006	0.000802256	Malignant	0-0.001
ENSG00000237283	0.00023576	Malignant	0-0.001
ENSG00000238054	8.04871e-05	Malignant	0-0.001
LINC01035	0.000816239	Malignant	0-0.001
LINC01701	0.00300883	Malignant	0.001-0.005
ENSG00000225811	0.00061054	Malignant	0-0.001
LINC01720	0.000481445	Malignant	0-0.001
ENSG00000285638	0.00257858	Malignant	0.001-0.005
LINC02770	0.00188293	Malignant	0.001-0.005
ENSG00000285280	0.308209	Malignant	0.1-0.5
ENSG00000236069	0.000849875	Malignant	0-0.001
ENSG00000289995	0.0013571	Malignant	0.001-0.005
LINC01031	0.015461	Malignant	0.01-0.05
ENSG00000286285	0.00180428	Malignant	0.001-0.005
ENSG00000227240	0.0756898	Malignant	0.05-0.1
ENSG00000237011	2.80839e-05	Malignant	0-0.001
ENSG00000285718	0.00127109	Malignant	0.001-0.005
ENSG00000287364	0.00012652	Malignant	0-0.001
LINC01724	3.58717e-05	Malignant	0-0.001
ENSG00000290127	0.0558106	Malignant	0.05-0.1
ENSG00000230260	3.36517e-05	Malignant	0-0.001
ENSG00000224901	0.00292583	Malignant	0.001-0.005
ENSG00000287989	0.00170252	Malignant	0.001-0.005
ENSG00000223881	3.37068e-05	Malignant	0-0.001
ENSG00000261573	0.000746727	Malignant	0-0.001
MIR181A1HG	0.393388	Malignant	0.1-0.5
LINC01222	0.000290087	Malignant	0-0.001
LINC01221	0.000619556	Malignant	0-0.001
ENSG00000286541	0.00014731	Malignant	0-0.001
LINC02789	0.00145574	Malignant	0.001-0.005
ENSG00000290125	0.000111377	Malignant	0-0.001
LINC00862	0.207231	Malignant	0.1-0.5
ENSG00000273093	0.00107182	Malignant	0.001-0.005
ENSG00000230623	0.0741354	Malignant	0.05-0.1
ENSG00000282849	0.00700226	Malignant	0.005-0.01
DDX59-AS1	0.0379073	Malignant	0.01-0.05
ENSG00000229191	0.000124059	Malignant	0-0.001
ENSG00000234132	3.037e-05	Malignant	0-0.001
ENSG00000282221	0.00374646	Malignant	0.001-0.005
ENSG00000224818	2.59269e-05	Malignant	0-0.001
CSRP1-AS1	0.063543	Malignant	0.05-0.1
ENSG00000236390	2.59269e-05	Malignant	0-0.001
IPO9-AS1	0.0372408	Malignant	0.01-0.05
ENSG00000235121	0.000886265	Malignant	0-0.001
ENSG00000223774	0.0019099	Malignant	0.001-0.005
ELF3-AS1	0.0290404	Malignant	0.01-0.05
ENSG00000249007	0.00161339	Malignant	0.001-0.005
ENSG00000226862	0.00441603	Malignant	0.001-0.005
ENSG00000260021	0.000731317	Malignant	0-0.001
PCAT6	0.0138185	Malignant	0.01-0.05
ENSG00000291234	0.00653989	Malignant	0.005-0.01
ENSG00000234775	0.00103931	Malignant	0.001-0.005
ENSG00000224671	0.000352661	Malignant	0-0.001
LINC01353	0.000870143	Malignant	0-0.001
ENSG00000288925	0.00129231	Malignant	0.001-0.005
BTG2-DT	0.00120237	Malignant	0.001-0.005
ENSG00000286383	0.000450902	Malignant	0-0.001
LINC00303	0.000778784	Malignant	0-0.001
ENSG00000286572	0.00501241	Malignant	0.005-0.01
ERLNC1	0.000506345	Malignant	0-0.001
ENSG00000231691	0.00132003	Malignant	0.001-0.005
LINC00628	0.000995043	Malignant	0-0.001
PPP1R15B-AS1	0.0894734	Malignant	0.05-0.1
ENSG00000288934	0.00520306	Malignant	0.005-0.01
ENSG00000240710	0.034309	Malignant	0.01-0.05
ENSG00000240219	0.00785009	Malignant	0.005-0.01
ENSG00000228153	0.00015608	Malignant	0-0.001
ENSG00000287197	0.000629143	Malignant	0-0.001
TMCC2-AS1	7.3768e-05	Malignant	0-0.001
LEMD1-AS1	0.00147095	Malignant	0.001-0.005
LEMD1-DT	0.000687669	Malignant	0-0.001
ENSG00000285521	0.000151592	Malignant	0-0.001
ENSG00000286619	0.0136048	Malignant	0.01-0.05
AVPR1B-DT	0.0460682	Malignant	0.01-0.05
ENSG00000287432	0.00282531	Malignant	0.001-0.005
ENSG00000236889	4.17637e-05	Malignant	0-0.001
IKBKE-AS1	0.00720446	Malignant	0.005-0.01
ENSG00000261000	0.00136008	Malignant	0.001-0.005
DYRK3-AS1	0.0011026	Malignant	0.001-0.005
ENSG00000275392	0.000224222	Malignant	0-0.001
ENSG00000243636	0.00024675	Malignant	0-0.001
LINC02942	0.00323209	Malignant	0.001-0.005
ENSG00000283044	0.000142238	Malignant	0-0.001
ENSG00000236911	0.000177024	Malignant	0-0.001
ENSG00000285239	3.20759e-05	Malignant	0-0.001
MIR29B2CHG	0.818964	Malignant	0.5-1
ENSG00000289071	0.0042377	Malignant	0.001-0.005
ENSG00000285719	4.23983e-05	Malignant	0-0.001
LINC02767	0.00333879	Malignant	0.001-0.005
ENSG00000286198	0.00104082	Malignant	0.001-0.005
LINC01735	4.6895e-05	Malignant	0-0.001
LINC01717	0.00141541	Malignant	0.001-0.005
ENSG00000232537	0.00250636	Malignant	0.001-0.005
LINC01696	1.97645e-05	Malignant	0-0.001
LINC01698	0.000132198	Malignant	0-0.001
ENSG00000224260	0.000859711	Malignant	0-0.001
ENSG00000287902	2.44189e-05	Malignant	0-0.001
HSD11B1-AS1	0.0700322	Malignant	0.05-0.1
ENSG00000287343	0.00033003	Malignant	0-0.001
SERTAD4-AS1	0.0159504	Malignant	0.01-0.05
ENSG00000287354	0.00430048	Malignant	0.001-0.005
ENSG00000287157	0.00185025	Malignant	0.001-0.005
ENSG00000284376	0.00136629	Malignant	0.001-0.005
ENSG00000287033	0.00677247	Malignant	0.005-0.01
LINC00467	0.268127	Malignant	0.1-0.5
ENSG00000288738	0.000100246	Malignant	0-0.001
ENSG00000228792	0.00073501	Malignant	0-0.001
NTRAS	0.00848824	Malignant	0.005-0.01
NEK2-DT	0.00291573	Malignant	0.001-0.005
ENSG00000226868	0.00106453	Malignant	0.001-0.005
LPGAT1-AS1	0.004489	Malignant	0.001-0.005
ENSG00000229983	0.000916077	Malignant	0-0.001
LINC02608	0.0255317	Malignant	0.01-0.05
ENSG00000230063	0.00224538	Malignant	0.001-0.005
ENSG00000234915	0.067133	Malignant	0.05-0.1
ENSG00000229832	0.00151273	Malignant	0.001-0.005
ENSG00000287445	0.000280245	Malignant	0-0.001
LINC02771	2.44189e-05	Malignant	0-0.001
ENSG00000286213	0.00249313	Malignant	0.001-0.005
LINC01740	0.000397571	Malignant	0-0.001
ENSG00000260805	0.00995282	Malignant	0.005-0.01
ENSG00000288007	0.000580201	Malignant	0-0.001
ENSG00000235862	0.00016233	Malignant	0-0.001
LINC02773	0.00319013	Malignant	0.001-0.005
FLVCR1-DT	0.0197149	Malignant	0.01-0.05
ENSG00000225233	0.0114824	Malignant	0.01-0.05
ENSG00000228255	0.00447908	Malignant	0.001-0.005
PROX1-AS1	0.0431982	Malignant	0.01-0.05
LINC00538	0.000515933	Malignant	0-0.001
ENSG00000274895	0.00159392	Malignant	0.001-0.005
ENSG00000272167	0.000244755	Malignant	0-0.001
LINC02775	0.00159904	Malignant	0.001-0.005
ENSG00000228470	0.006778	Malignant	0.005-0.01
ENSG00000287008	0.000104514	Malignant	0-0.001
ENSG00000229242	0.000119252	Malignant	0-0.001
USH2A-AS2	0.000218345	Malignant	0-0.001
SPATA17-AS1	0.000204586	Malignant	0-0.001
LINC00210	0.00030341	Malignant	0-0.001
LINC01653	2.12074e-05	Malignant	0-0.001
TGFB2-AS1	7.40973e-05	Malignant	0-0.001
LINC02869	0.00177385	Malignant	0.001-0.005
LINC01710	0.00125663	Malignant	0.001-0.005
LYPLAL1-DT	0.103272	Malignant	0.1-0.5
ENSG00000223842	0.00970819	Malignant	0.005-0.01
ENSG00000277007	0.0718762	Malignant	0.05-0.1
ENSG00000287676	0.0267512	Malignant	0.01-0.05
LYPLAL1-AS1	0.0472665	Malignant	0.01-0.05
LINC02779	6.32417e-05	Malignant	0-0.001
RNU6ATAC35P	0.00012764	Malignant	0-0.001
ENSG00000272823	0.000548328	Malignant	0-0.001
LINC01352	0.001474	Malignant	0.001-0.005
HLX-AS1	0.0173942	Malignant	0.01-0.05
ENSG00000289142	0.00140563	Malignant	0.001-0.005
LINC02817	0.000164683	Malignant	0-0.001
LINC01655	0.00709309	Malignant	0.005-0.01
LINC02257	0.011801	Malignant	0.01-0.05
LINC02474	0.000342661	Malignant	0-0.001
LINC01705	0.0366788	Malignant	0.01-0.05
ENSG00000236230	0.0708664	Malignant	0.05-0.1
ENSG00000226643	4.1759e-05	Malignant	0-0.001
ENSG00000276997	0.00947313	Malignant	0.005-0.01
TAF1A-AS1	0.00517903	Malignant	0.005-0.01
ENSG00000272750	0.014086	Malignant	0.01-0.05
ENSG00000289880	0.000623559	Malignant	0-0.001
ENSG00000287684	0.00144388	Malignant	0.001-0.005
ENSG00000287338	0.00125742	Malignant	0.001-0.005
ENSG00000288999	0.00762617	Malignant	0.005-0.01
ENSG00000291068	0.230954	Malignant	0.1-0.5
ENSG00000290989	0.235789	Malignant	0.1-0.5
ENSG00000278467	0.00380006	Malignant	0.001-0.005
ENSG00000232628	0.00166213	Malignant	0.001-0.005
ENSG00000237101	0.00666474	Malignant	0.005-0.01
CNIH3-AS2	0.000558008	Malignant	0-0.001
ENSG00000286174	0.00202113	Malignant	0.001-0.005
CNIH3-AS1	0.000639789	Malignant	0-0.001
LINC02813	0.00140832	Malignant	0.001-0.005
ENSG00000286719	0.00550451	Malignant	0.005-0.01
LINC02765	0.000529423	Malignant	0-0.001
ENSG00000282418	0.000471331	Malignant	0-0.001
ENSG00000289602	0.00214794	Malignant	0.001-0.005
ENSG00000227496	0.0139853	Malignant	0.01-0.05
ENSG00000226349	0.00523767	Malignant	0.005-0.01
ENSG00000242861	0.154004	Malignant	0.1-0.5
ENSG00000289341	0.00102865	Malignant	0.001-0.005
H3-3A-DT	0.0656038	Malignant	0.05-0.1
LINC01703	0.0187414	Malignant	0.01-0.05
ACBD3-AS1	0.0122945	Malignant	0.01-0.05
ENSG00000289348	2.37749e-05	Malignant	0-0.001
ENSG00000287627	0.00463198	Malignant	0.001-0.005
ITPKB-IT1	0.000281542	Malignant	0-0.001
ITPKB-AS1	0.00142238	Malignant	0.001-0.005
ENSG00000287259	5.49855e-05	Malignant	0-0.001
ENSG00000287532	0.0123557	Malignant	0.01-0.05
ENSG00000228625	0.00233389	Malignant	0.001-0.005
ENSG00000287525	0.00179451	Malignant	0.001-0.005
LINC01641	0.000287813	Malignant	0-0.001
ENSG00000287205	0.000756418	Malignant	0-0.001
SNAP47-AS1	0.000115812	Malignant	0-0.001
ENSG00000286389	0.00140801	Malignant	0.001-0.005
LINC02809	0.00219567	Malignant	0.001-0.005
ENSG00000287895	0.000891426	Malignant	0-0.001
IBA57-DT	0.00190954	Malignant	0.001-0.005
OBSCN-AS1	0.0171858	Malignant	0.01-0.05
ENSG00000269934	0.0223776	Malignant	0.01-0.05
ENSG00000270110	0.0147287	Malignant	0.01-0.05
ENSG00000286773	0.00442118	Malignant	0.001-0.005
ENSG00000287315	0.0721608	Malignant	0.05-0.1
ENSG00000270104	0.000484254	Malignant	0-0.001
ENSG00000231563	0.0795144	Malignant	0.05-0.1
LINC02815	0.000249224	Malignant	0-0.001
LINC02814	0.00691185	Malignant	0.005-0.01
ENSG00000233920	0.00133534	Malignant	0.001-0.005
TMEM78	0.000327242	Malignant	0-0.001
RAB4A-AS1	0.105446	Malignant	0.1-0.5
ENSG00000237481	0.00734227	Malignant	0.005-0.01
NUP133-DT	0.000670169	Malignant	0-0.001
LINC01682	0.00134886	Malignant	0.001-0.005
LINC01736	0.00021693	Malignant	0-0.001
ENSG00000227006	0.0197198	Malignant	0.01-0.05
ENSG00000224407	0.000684331	Malignant	0-0.001
ENSG00000282564	0.00462001	Malignant	0.001-0.005
ENSG00000244137	0.00100827	Malignant	0.001-0.005
ENSG00000225656	0.000246837	Malignant	0-0.001
ENSG00000223393	0.00647473	Malignant	0.005-0.01
ENSG00000288037	0.000153134	Malignant	0-0.001
ENSG00000287395	0.00014182	Malignant	0-0.001
ENSG00000233461	0.00734663	Malignant	0.005-0.01
LINC00582	0.00734319	Malignant	0.005-0.01
ENSG00000286071	0.0308687	Malignant	0.01-0.05
DISC1-IT1	0.00121625	Malignant	0.001-0.005
ENSG00000235152	8.59856e-05	Malignant	0-0.001
LINC01744	0.00360032	Malignant	0.001-0.005
ENSG00000286774	0.0103424	Malignant	0.01-0.05
ENSG00000287423	0.000774848	Malignant	0-0.001
ENSG00000289305	0.013092	Malignant	0.01-0.05
ENSG00000286109	0.00362572	Malignant	0.001-0.005
ENSG00000286666	0.000723874	Malignant	0-0.001
ENSG00000287921	0.000155743	Malignant	0-0.001
ENSG00000233332	5.55873e-05	Malignant	0-0.001
ENSG00000231272	0.000429591	Malignant	0-0.001
SLC35F3-AS1	0.000575991	Malignant	0-0.001
ENSG00000236358	0.0675648	Malignant	0.05-0.1
ENSG00000273367	0.00527969	Malignant	0.005-0.01
COA6-AS1	0.0753822	Malignant	0.05-0.1
LINC01354	0.00267422	Malignant	0.001-0.005
ENSG00000288760	0.000403519	Malignant	0-0.001
ENSG00000287633	0.000128117	Malignant	0-0.001
ENSG00000230404	0.000349292	Malignant	0-0.001
ENSG00000289057	0.00134376	Malignant	0.001-0.005
ENSG00000228830	0.00728701	Malignant	0.005-0.01
LINC00184	0.000972279	Malignant	0-0.001
ENSG00000272362	9.84824e-05	Malignant	0-0.001
ENSG00000228044	0.00280386	Malignant	0.001-0.005
ENSG00000230628	0.00747093	Malignant	0.005-0.01
ENSG00000282097	0.00256158	Malignant	0.001-0.005
LINC01132	0.00514185	Malignant	0.005-0.01
ENSG00000289377	3.79062e-05	Malignant	0-0.001
ENSG00000286263	0.00636031	Malignant	0.005-0.01
LINC02971	4.19437e-05	Malignant	0-0.001
LNCATV	0.00602717	Malignant	0.005-0.01
ENSG00000258082	0.00129227	Malignant	0.001-0.005
LINC01348	0.00721829	Malignant	0.005-0.01
ENSG00000273416	0.0012383	Malignant	0.001-0.005
ENSG00000289114	0.0014702	Malignant	0.001-0.005
ENSG00000285177	0.000617761	Malignant	0-0.001
LYST-AS1	0.000328139	Malignant	0-0.001
LINC02768	0.000613569	Malignant	0-0.001
ENSG00000286142	3.54214e-05	Malignant	0-0.001
LGALS8-AS1	0.0028656	Malignant	0.001-0.005
ENSG00000273058	0.00479094	Malignant	0.001-0.005
ENSG00000230325	0.0626401	Malignant	0.05-0.1
ENSG00000288099	4.19321e-05	Malignant	0-0.001
ENSG00000289628	0.000275361	Malignant	0-0.001
ENSG00000237250	0.000463036	Malignant	0-0.001
ENSG00000234464	0.0846156	Malignant	0.05-0.1
LINC01139	0.307469	Malignant	0.1-0.5
ENSG00000231877	0.0247792	Malignant	0.01-0.05
ENSG00000287177	4.86602e-05	Malignant	0-0.001
ENSG00000287589	0.000117447	Malignant	0-0.001
ENSG00000259776	0.000353126	Malignant	0-0.001
CHRM3-AS2	0.00660101	Malignant	0.005-0.01
CHRM3-AS1	0.0360835	Malignant	0.01-0.05
ENSG00000231979	0.0252876	Malignant	0.01-0.05
ENSG00000233735	0.000289225	Malignant	0-0.001
ENSG00000286496	8.85087e-05	Malignant	0-0.001
ENSG00000287516	0.000454818	Malignant	0-0.001
ENSG00000287738	0.00275107	Malignant	0.001-0.005
ENSG00000287513	0.000896047	Malignant	0-0.001
ENSG00000288723	0.0801282	Malignant	0.05-0.1
ENSG00000272865	0.00320011	Malignant	0.001-0.005
ENSG00000291216	0.00421568	Malignant	0.001-0.005
LINC01347	0.0174952	Malignant	0.01-0.05
ENSG00000227230	0.00427586	Malignant	0.001-0.005
ENSG00000232085	7.78685e-05	Malignant	0-0.001
ENSG00000236031	0.00159768	Malignant	0.001-0.005
ENSG00000232184	0.00108246	Malignant	0.001-0.005
AKT3-IT1	0.00952769	Malignant	0.005-0.01
LINC02774	0.0136393	Malignant	0.01-0.05
ENSG00000289055	0.00318781	Malignant	0.001-0.005
ENSG00000229960	0.00206651	Malignant	0.001-0.005
ENSG00000289439	0.00221987	Malignant	0.001-0.005
ENSG00000240963	0.0703804	Malignant	0.05-0.1
ENSG00000282317	6.42024e-05	Malignant	0-0.001
ENSG00000287601	0.00486274	Malignant	0.001-0.005
ENSG00000273175	0.00199967	Malignant	0.001-0.005
ENSG00000272195	0.00708892	Malignant	0.005-0.01
KIF26B-AS1	0.0419922	Malignant	0.01-0.05
ENSG00000238224	0.000180212	Malignant	0-0.001
ENSG00000231612	0.00174396	Malignant	0.001-0.005
ENSG00000235096	0.011545	Malignant	0.01-0.05
SMYD3-AS1	0.00437188	Malignant	0.001-0.005
SMYD3-IT1	0.00320185	Malignant	0.001-0.005
LINC01743	1.94209e-05	Malignant	0-0.001
ENSG00000225300	0.00803171	Malignant	0.005-0.01
ENSG00000260698	0.000858594	Malignant	0-0.001
ENSG00000235021	0.000467587	Malignant	0-0.001
ENSG00000260855	0.0184021	Malignant	0.01-0.05
LINC01341	0.0539094	Malignant	0.05-0.1
ENSG00000286747	0.00140783	Malignant	0.001-0.005
LINC02897	0.00939891	Malignant	0.005-0.01
ENSG00000259865	0.136521	Malignant	0.1-0.5
ENSG00000290124	0.00839289	Malignant	0.005-0.01
ENSG00000290683	0.189141	Malignant	0.1-0.5
ENSG00000232347	0.00644509	Malignant	0.005-0.01
ENSG00000289566	0.0081993	Malignant	0.005-0.01
ZNF496-DT	0.160179	Malignant	0.1-0.5
ENSG00000286216	0.023674	Malignant	0.01-0.05
ENSG00000236817	0.000602074	Malignant	0-0.001
ENSG00000235749	0.00467653	Malignant	0.001-0.005
ENSG00000289367	7.83161e-05	Malignant	0-0.001
ENSG00000229255	0.00122406	Malignant	0.001-0.005
ENSG00000224521	0.00426192	Malignant	0.001-0.005
ZNF692-DT	9.98772e-05	Malignant	0-0.001
ENSG00000227061	0.000337172	Malignant	0-0.001
ENSG00000228643	0.0492853	Malignant	0.01-0.05
ENSG00000235779	0.00252944	Malignant	0.001-0.005
LINC01865	0.00601417	Malignant	0.005-0.01
ENSG00000236856	0.00180179	Malignant	0.001-0.005
ENSG00000226277	0.000355471	Malignant	0-0.001
LINC01874	0.000621995	Malignant	0-0.001
ENSG00000233633	0.000334473	Malignant	0-0.001
TMEM18-DT	0.00893884	Malignant	0.005-0.01
ENSG00000233970	6.47035e-05	Malignant	0-0.001
ENSG00000227713	0.0042238	Malignant	0.001-0.005
LINC01115	0.000945298	Malignant	0-0.001
ENSG00000223751	0.00872278	Malignant	0.005-0.01
ENSG00000231173	0.000205851	Malignant	0-0.001
LINC01939	0.000618155	Malignant	0-0.001
ENSG00000234796	0.00019331	Malignant	0-0.001
SNTG2-AS1	0.0241104	Malignant	0.01-0.05
ENSG00000235403	0.000793848	Malignant	0-0.001
ENSG00000236665	8.02005e-05	Malignant	0-0.001
ENSG00000231482	0.00510796	Malignant	0.005-0.01
ENSG00000228613	0.00403884	Malignant	0.001-0.005
ENSG00000203635	0.00142588	Malignant	0.001-0.005
ENSG00000232057	0.000268913	Malignant	0-0.001
MYT1L-AS1	3.74197e-05	Malignant	0-0.001
ENSG00000290112	0.00497569	Malignant	0.001-0.005
ENSG00000234929	0.0577534	Malignant	0.05-0.1
ENSG00000289608	0.0212869	Malignant	0.01-0.05
ENSG00000287583	0.0016261	Malignant	0.001-0.005
ENSG00000237720	0.00220168	Malignant	0.001-0.005
LINC01250	0.0406231	Malignant	0.01-0.05
ENSG00000236760	0.0141309	Malignant	0.01-0.05
ENSG00000226649	0.000173315	Malignant	0-0.001
EIPR1-IT1	0.0015098	Malignant	0.001-0.005
TRAPPC12-AS1	0.00384164	Malignant	0.001-0.005
ENSG00000271868	0.000664204	Malignant	0-0.001
ENSG00000235078	0.00832457	Malignant	0.005-0.01
ENSG00000242282	0.025596	Malignant	0.01-0.05
RNASEH1-DT	0.0305312	Malignant	0.01-0.05
ENSG00000287126	0.00567751	Malignant	0.005-0.01
ENSG00000237370	8.89007e-05	Malignant	0-0.001
ENSG00000289136	0.0184071	Malignant	0.01-0.05
ENSG00000224661	2.91356e-05	Malignant	0-0.001
LINC01304	0.000184899	Malignant	0-0.001
ENSG00000291325	0.0037994	Malignant	0.001-0.005
LINC01249	0.000855829	Malignant	0-0.001
ENSG00000230090	7.57585e-05	Malignant	0-0.001
ENSG00000242540	0.00240667	Malignant	0.001-0.005
ENSG00000236106	4.75081e-05	Malignant	0-0.001
SILC1	0.00333175	Malignant	0.001-0.005
ENSG00000234275	0.000963407	Malignant	0-0.001
LINC01247	0.000102714	Malignant	0-0.001
MIR7515HG	2.63326e-05	Malignant	0-0.001
LINC00487	0.00201836	Malignant	0.001-0.005
NRIR	0.0372814	Malignant	0.01-0.05
ENSG00000271947	3.53083e-05	Malignant	0-0.001
GRASLND	0.00111722	Malignant	0.001-0.005
ENSG00000223884	0.00534091	Malignant	0.005-0.01
LINC02973	0.000455343	Malignant	0-0.001
ENSG00000229727	0.00454106	Malignant	0.001-0.005
ENSG00000287119	7.9686e-05	Malignant	0-0.001
LINC01871	0.0017811	Malignant	0.001-0.005
ENSG00000290092	0.000919983	Malignant	0-0.001
ENSG00000226506	0.000741972	Malignant	0-0.001
LINC00298	0.0284424	Malignant	0.01-0.05
ENSG00000286857	0.000173865	Malignant	0-0.001
LINC00299	0.459314	Malignant	0.1-0.5
ENSG00000229740	0.0014015	Malignant	0.001-0.005
ENSG00000289191	0.000651493	Malignant	0-0.001
LINC01814	0.294743	Malignant	0.1-0.5
ENSG00000285591	0.00618003	Malignant	0.005-0.01
ENSG00000231083	0.00143918	Malignant	0.001-0.005
ID2-AS1	0.0316916	Malignant	0.01-0.05
ENSG00000290023	0.00103916	Malignant	0.001-0.005
ENSG00000242136	9.4125e-05	Malignant	0-0.001
ENSG00000261104	7.71154e-05	Malignant	0-0.001
ENSG00000244310	8.10113e-05	Malignant	0-0.001
ENSG00000239300	0.0524463	Malignant	0.05-0.1
ENSG00000271855	0.0226468	Malignant	0.01-0.05
ENSG00000240687	0.00151136	Malignant	0.001-0.005
ENSG00000244260	2.91819e-05	Malignant	0-0.001
ENSG00000243491	0.000508816	Malignant	0-0.001
ENSG00000269973	0.025666	Malignant	0.01-0.05
ENSG00000287305	0.000899874	Malignant	0-0.001
ENSG00000289033	0.00093128	Malignant	0-0.001
ENSG00000188525	3.42172e-05	Malignant	0-0.001
ENSG00000260077	0.0334539	Malignant	0.01-0.05
ENSG00000271787	0.00275517	Malignant	0.001-0.005
ENSG00000233502	0.00109031	Malignant	0.001-0.005
ENSG00000285872	0.0119463	Malignant	0.01-0.05
ODC1-DT	0.0146756	Malignant	0.01-0.05
ENSG00000234818	0.0107683	Malignant	0.01-0.05
RN7SL832P	0.00432018	Malignant	0.001-0.005
ENSG00000272275	0.000312846	Malignant	0-0.001
LINC01954	0.0235527	Malignant	0.01-0.05
ENSG00000232056	9.53347e-05	Malignant	0-0.001
ENSG00000145063	0.00207074	Malignant	0.001-0.005
LINC03037	0.000673324	Malignant	0-0.001
LINC00570	0.000781994	Malignant	0-0.001
ENSG00000231403	7.70803e-05	Malignant	0-0.001
ENSG00000285569	0.00336193	Malignant	0.001-0.005
ENSG00000230790	0.000155184	Malignant	0-0.001
MIR3681HG	0.0734829	Malignant	0.05-0.1
ENSG00000286427	0.0159915	Malignant	0.01-0.05
ENSG00000261117	0.000783627	Malignant	0-0.001
ENSG00000225649	0.00965176	Malignant	0.005-0.01
ENSG00000285876	0.0180495	Malignant	0.01-0.05
ENSG00000229370	0.0111242	Malignant	0.01-0.05
LINC00276	0.0765781	Malignant	0.05-0.1
ENSG00000227718	0.0110996	Malignant	0.01-0.05
ENSG00000228505	0.000670451	Malignant	0-0.001
ENSG00000287291	0.0867529	Malignant	0.05-0.1
ENSG00000234022	0.000213063	Malignant	0-0.001
ENSG00000224194	0.000357941	Malignant	0-0.001
LINC01804	0.00132505	Malignant	0.001-0.005
MYCNOS	0.000503761	Malignant	0-0.001
MYCNUT	0.000713987	Malignant	0-0.001
ENSG00000226764	0.000836177	Malignant	0-0.001
GACAT3	0.000624284	Malignant	0-0.001
ENSG00000236989	0.000664168	Malignant	0-0.001
ENSG00000228876	0.00132082	Malignant	0.001-0.005
ENSG00000285354	2.92428e-05	Malignant	0-0.001
ENSG00000224400	0.000545596	Malignant	0-0.001
ENSG00000289364	0.00011058	Malignant	0-0.001
ENSG00000223536	2.91356e-05	Malignant	0-0.001
ENSG00000287881	0.0139005	Malignant	0.01-0.05
ENSG00000287849	0.00109139	Malignant	0.001-0.005
ENSG00000260331	0.00580007	Malignant	0.005-0.01
ENSG00000224626	0.00885769	Malignant	0.005-0.01
ENSG00000287284	0.040618	Malignant	0.01-0.05
LINC01376	1.01739	Malignant	1-3
ENSG00000234597	0.00323604	Malignant	0.001-0.005
LINC01808	0.000853762	Malignant	0-0.001
ENSG00000235911	5.92865e-05	Malignant	0-0.001
LINC00954	0.00946781	Malignant	0.005-0.01
TTC32-DT	0.00243597	Malignant	0.001-0.005
WDR35-DT	0.00909423	Malignant	0.005-0.01
LAPTM4A-DT	0.00126023	Malignant	0.001-0.005
ENSG00000234378	0.0122238	Malignant	0.01-0.05
ENSG00000290108	0.00545335	Malignant	0.005-0.01
ENSG00000228950	0.00123138	Malignant	0.001-0.005
ENSG00000227047	0.000597757	Malignant	0-0.001
ENSG00000269976	0.00590162	Malignant	0.005-0.01
HS1BP3-IT1	0.000319161	Malignant	0-0.001
ENSG00000270100	0.00568968	Malignant	0.005-0.01
ENSG00000261012	0.000779672	Malignant	0-0.001
ENSG00000287956	4.05017e-05	Malignant	0-0.001
ENSG00000233005	0.773121	Malignant	0.5-1
ENSG00000231204	0.0452793	Malignant	0.01-0.05
ENSG00000235537	0.0329483	Malignant	0.01-0.05
ENSG00000228538	0.00421446	Malignant	0.001-0.005
LINC01822	0.0125294	Malignant	0.01-0.05
ENSG00000228999	0.0116841	Malignant	0.01-0.05
LINC01830	0.000369274	Malignant	0-0.001
LINC01884	0.000516947	Malignant	0-0.001
ENSG00000232451	0.141326	Malignant	0.1-0.5
ENSG00000223530	8.97932e-05	Malignant	0-0.001
ENSG00000233714	0.000116299	Malignant	0-0.001
ENSG00000223634	0.000456756	Malignant	0-0.001
LINC02923	0.00213879	Malignant	0.001-0.005
ENSG00000224361	0.0063424	Malignant	0.005-0.01
ENSG00000283031	0.0761345	Malignant	0.05-0.1
ENSG00000232642	0.00211554	Malignant	0.001-0.005
ENSG00000223754	0.000363278	Malignant	0-0.001
ENSG00000242628	0.0162654	Malignant	0.01-0.05
ENSG00000286829	0.000336948	Malignant	0-0.001
ENSG00000271936	0.000486778	Malignant	0-0.001
DNAJC27-AS1	0.199986	Malignant	0.1-0.5
ENSG00000286645	0.0055139	Malignant	0.005-0.01
LINC01381	0.000411037	Malignant	0-0.001
ENSG00000289567	0.00189589	Malignant	0.001-0.005
ARNILA	0.0041032	Malignant	0.001-0.005
DTNB-AS1	0.004984	Malignant	0.001-0.005
ENSG00000286707	0.0105483	Malignant	0.01-0.05
ENSG00000225378	0.0110322	Malignant	0.01-0.05
ENSG00000230286	0.00775731	Malignant	0.005-0.01
MAPRE3-AS1	0.00438352	Malignant	0.001-0.005
AGBL5-AS1	0.00108001	Malignant	0.001-0.005
ENSG00000272056	0.00111024	Malignant	0.001-0.005
AGBL5-IT1	0.000445607	Malignant	0-0.001
ENSG00000272148	0.00188589	Malignant	0.001-0.005
GTF3C2-AS1	0.0088254	Malignant	0.005-0.01
GTF3C2-AS2	0.0537114	Malignant	0.05-0.1
LINC01460	0.0025632	Malignant	0.001-0.005
ENSG00000289326	0.0267946	Malignant	0.01-0.05
ENSG00000223522	0.0510622	Malignant	0.05-0.1
FOSL2-AS1	0.0166319	Malignant	0.01-0.05
ENSG00000270640	0.0642931	Malignant	0.05-0.1
ENSG00000270210	0.00743275	Malignant	0.005-0.01
ENSG00000230730	0.00273131	Malignant	0.001-0.005
PPP1CB-DT	0.168176	Malignant	0.1-0.5
ENSG00000273233	0.000532633	Malignant	0-0.001
ENSG00000229224	0.000148353	Malignant	0-0.001
ENSG00000286963	0.00028686	Malignant	0-0.001
ENSG00000288553	0.00870268	Malignant	0.005-0.01
ENSG00000197644	0.000421082	Malignant	0-0.001
ENSG00000233862	0.0364512	Malignant	0.01-0.05
ENSG00000287658	0.000326489	Malignant	0-0.001
LINC01936	0.00672429	Malignant	0.005-0.01
ENSG00000285984	0.0838836	Malignant	0.05-0.1
ENSG00000234579	0.00442606	Malignant	0.001-0.005
ENSG00000228563	0.000186478	Malignant	0-0.001
LINC01946	0.00285366	Malignant	0.001-0.005
ENSG00000273165	0.00517652	Malignant	0.005-0.01
ENSG00000271228	0.000227493	Malignant	0-0.001
ENSG00000288937	0.00431029	Malignant	0.001-0.005
SLC30A6-DT	0.0108709	Malignant	0.01-0.05
ENSG00000289727	0.031552	Malignant	0.01-0.05
ENSG00000272754	0.0215069	Malignant	0.01-0.05
BIRC6-AS1	0.00173663	Malignant	0.001-0.005
ENSG00000276334	0.064003	Malignant	0.05-0.1
ENSG00000276517	0.0646203	Malignant	0.05-0.1
ENSG00000274159	0.00161202	Malignant	0.001-0.005
BIRC6-AS2	0.119518	Malignant	0.1-0.5
LINC00486	0.147256	Malignant	0.1-0.5
ENSG00000236854	0.00105596	Malignant	0.001-0.005
ENSG00000285577	0.000769042	Malignant	0-0.001
ENSG00000286415	0.0900265	Malignant	0.05-0.1
LINC01320	3.00046	Malignant	3-6.5
ENSG00000285754	0.00371489	Malignant	0.001-0.005
ENSG00000272027	0.115683	Malignant	0.1-0.5
ENSG00000232153	0.92868	Malignant	0.5-1
ENSG00000226994	2.09838	Malignant	1-3
ENSG00000237320	0.00092216	Malignant	0-0.001
ENSG00000288535	0.0017068	Malignant	0.001-0.005
CRIM1-DT	0.0102284	Malignant	0.01-0.05
ENSG00000273090	0.00141727	Malignant	0.001-0.005
ENSG00000272054	0.0356029	Malignant	0.01-0.05
PRKD3-DT	0.00132869	Malignant	0.001-0.005
ENSG00000285925	0.000301631	Malignant	0-0.001
ENSG00000287316	0.000451432	Malignant	0-0.001
LINC03063	0.00133058	Malignant	0.001-0.005
CDC42EP3-AS1	0.00429915	Malignant	0.001-0.005
ENSG00000290100	0.0047678	Malignant	0.001-0.005
ENSG00000236572	8.36906e-05	Malignant	0-0.001
PIRAT1	0.00060895	Malignant	0-0.001
RMDN2-AS1	0.0441037	Malignant	0.01-0.05
CYP1B1-AS1	0.111601	Malignant	0.1-0.5
ENSG00000229160	0.00323691	Malignant	0.001-0.005
ENSG00000227292	0.000419405	Malignant	0-0.001
ENSG00000288994	0.00437796	Malignant	0.001-0.005
LINC02613	0.0279821	Malignant	0.01-0.05
ENSG00000287313	0.000133874	Malignant	0-0.001
LINC01883	4.91765e-05	Malignant	0-0.001
ENSG00000235586	9.00191e-05	Malignant	0-0.001
ENSG00000232518	0.000992432	Malignant	0-0.001
ENSG00000225284	0.000100993	Malignant	0-0.001
ENSG00000269210	0.000182642	Malignant	0-0.001
SOS1-IT1	0.000253649	Malignant	0-0.001
ENSG00000273035	0.00516336	Malignant	0.005-0.01
MAP4K3-DT	0.70829	Malignant	0.5-1
ENSG00000289003	0.0429322	Malignant	0.01-0.05
SLC8A1-AS1	0.0642359	Malignant	0.05-0.1
ENSG00000289013	0.0229819	Malignant	0.01-0.05
ENSG00000288992	0.00140102	Malignant	0.001-0.005
ENSG00000287255	0.019064	Malignant	0.01-0.05
ENSG00000285898	0.00241082	Malignant	0.001-0.005
ENSG00000287468	0.0124448	Malignant	0.01-0.05
LINC01794	0.00193361	Malignant	0.001-0.005
ENSG00000287145	0.00241872	Malignant	0.001-0.005
LINC01913	0.000312578	Malignant	0-0.001
LINC01914	0.00016438	Malignant	0-0.001
LINC02898	0.000207933	Malignant	0-0.001
ENSG00000226398	0.000275645	Malignant	0-0.001
EML4-AS1	0.00471767	Malignant	0.001-0.005
ENSG00000288886	0.0788608	Malignant	0.05-0.1
ENSG00000289082	0.0744611	Malignant	0.05-0.1
LINC01819	0.00594288	Malignant	0.005-0.01
ENSG00000233978	8.34185e-05	Malignant	0-0.001
LINC02580	0.0582928	Malignant	0.05-0.1
ENSG00000286796	9.88383e-05	Malignant	0-0.001
ENSG00000287387	0.00892953	Malignant	0.005-0.01
LINC01126	0.0133687	Malignant	0.01-0.05
ENSG00000234936	0.024899	Malignant	0.01-0.05
PPM1B-DT	0.00131325	Malignant	0.001-0.005
ENSG00000289272	0.0252765	Malignant	0.01-0.05
LINC01833	0.00861648	Malignant	0.005-0.01
ENSG00000225156	0.000105042	Malignant	0-0.001
ENSG00000231156	0.000210951	Malignant	0-0.001
LINC01121	0.006251	Malignant	0.005-0.01
ENSG00000231054	0.000440386	Malignant	0-0.001
ENSG00000286728	0.00519833	Malignant	0.005-0.01
ENSG00000286519	0.00294004	Malignant	0.001-0.005
PRKCE-AS1	0.000277472	Malignant	0-0.001
ENSG00000232696	0.000309282	Malignant	0-0.001
ENSG00000231336	5.51462e-05	Malignant	0-0.001
LINC01820	0.00019432	Malignant	0-0.001
LINC02583	4.78216e-05	Malignant	0-0.001
ENSG00000253515	0.00195969	Malignant	0.001-0.005
RHOQ-AS1	0.0472066	Malignant	0.01-0.05
LINC01118	0.0603983	Malignant	0.05-0.1
LINC01119	0.0108274	Malignant	0.01-0.05
ENSG00000226548	0.000288168	Malignant	0-0.001
ENSG00000228925	0.00579803	Malignant	0.005-0.01
ENSG00000272814	0.00175914	Malignant	0.001-0.005
ENSG00000233845	0.00297552	Malignant	0.001-0.005
ENSG00000225187	0.000874466	Malignant	0-0.001
EPCAM-DT	0.612001	Malignant	0.5-1
ENSG00000226087	0.00181283	Malignant	0.001-0.005
MSH2-OT1	0.000892185	Malignant	0-0.001
ENSG00000233230	0.0175663	Malignant	0.01-0.05
ENSG00000230773	0.0233922	Malignant	0.01-0.05
PPP1R21-DT	0.00495335	Malignant	0.001-0.005
ENSG00000282890	0.010936	Malignant	0.01-0.05
ENSG00000282998	0.00322947	Malignant	0.001-0.005
ENSG00000285548	9.67959e-05	Malignant	0-0.001
ENSG00000286412	2.60384e-05	Malignant	0-0.001
ENSG00000231918	0.0172586	Malignant	0.01-0.05
ENSG00000287867	0.000241134	Malignant	0-0.001
ENSG00000287344	0.000274494	Malignant	0-0.001
ENSG00000228033	0.00302742	Malignant	0.001-0.005
ENSG00000272156	0.0093686	Malignant	0.005-0.01
ENSG00000289065	0.020343	Malignant	0.01-0.05
SPTBN1-AS1	0.0491072	Malignant	0.01-0.05
ENSG00000234943	0.00143179	Malignant	0.001-0.005
ENSG00000289627	0.0443429	Malignant	0.01-0.05
SPTBN1-AS2	0.0280204	Malignant	0.01-0.05
EML6-AS1	0.000193083	Malignant	0-0.001
ENSG00000285519	0.0112725	Malignant	0.01-0.05
ENSG00000203327	0.004151	Malignant	0.001-0.005
ENSG00000289606	0.00501963	Malignant	0.005-0.01
ENSG00000240401	0.224065	Malignant	0.1-0.5
PPP4R3B-DT	0.0191301	Malignant	0.01-0.05
ENSG00000272180	0.0112782	Malignant	0.01-0.05
MIR217HG	0.00198625	Malignant	0.001-0.005
LINC01813	0.000123275	Malignant	0-0.001
ENSG00000233251	0.0245975	Malignant	0.01-0.05
ENSG00000285755	0.225711	Malignant	0.1-0.5
ENSG00000287875	0.0101832	Malignant	0.01-0.05
LINC01795	0.000245179	Malignant	0-0.001
LINC01122	0.0848167	Malignant	0.05-0.1
ENSG00000289529	0.00266755	Malignant	0.001-0.005
LINC01793	0.000880872	Malignant	0-0.001
ENSG00000271955	0.00683045	Malignant	0.005-0.01
ENSG00000286604	0.000254853	Malignant	0-0.001
MIR4432HG	0.00263988	Malignant	0.001-0.005
ENSG00000233953	9.90408e-05	Malignant	0-0.001
REL-DT	0.01286	Malignant	0.01-0.05
C2orf74-DT	0.0293119	Malignant	0.01-0.05
C2orf74-AS1	0.0108032	Malignant	0.01-0.05
ENSG00000273302	0.00436827	Malignant	0.001-0.005
USP34-DT	0.0705232	Malignant	0.05-0.1
ENSG00000285857	0.00704777	Malignant	0.005-0.01
ENSG00000289410	0.0451439	Malignant	0.01-0.05
ENSG00000289855	0.00168832	Malignant	0.001-0.005
ENSG00000289247	0.000139317	Malignant	0-0.001
ENSG00000236498	0.0210292	Malignant	0.01-0.05
ENSG00000286360	0.000762868	Malignant	0-0.001
ENSG00000229839	0.115437	Malignant	0.1-0.5
ENSG00000228541	0.0410623	Malignant	0.01-0.05
ENSG00000226622	0.00332376	Malignant	0.001-0.005
ENSG00000286524	0.000990598	Malignant	0-0.001
ENSG00000226605	0.0863907	Malignant	0.05-0.1
EHBP1-AS1	0.278922	Malignant	0.1-0.5
ENSG00000286480	0.0642477	Malignant	0.05-0.1
ENSG00000289943	0.000689507	Malignant	0-0.001
ENSG00000228079	0.000474566	Malignant	0-0.001
ENSG00000225889	0.0747676	Malignant	0.05-0.1
LINC00309	0.000798551	Malignant	0-0.001
ENSG00000288932	0.00458638	Malignant	0.001-0.005
ENSG00000238012	0.000175225	Malignant	0-0.001
ENSG00000289176	4.48082e-05	Malignant	0-0.001
LGALSL-DT	0.217283	Malignant	0.1-0.5
LINC01805	0.000100176	Malignant	0-0.001
AFTPH-DT	0.00148574	Malignant	0.001-0.005
LINC02579	0.00128215	Malignant	0.001-0.005
ENSG00000226756	0.00920837	Malignant	0.005-0.01
ENSG00000288986	0.00141554	Malignant	0.001-0.005
ENSG00000287123	0.000817638	Malignant	0-0.001
LINC01800	0.0015207	Malignant	0.001-0.005
LINC02245	0.0801218	Malignant	0.05-0.1
LINC02576	0.0051156	Malignant	0.005-0.01
ENSG00000232693	0.00115417	Malignant	0.001-0.005
LINC02934	0.144117	Malignant	0.1-0.5
ENSG00000234255	0.00957791	Malignant	0.005-0.01
LINC03050	0.00370075	Malignant	0.001-0.005
ENSG00000281920	0.000891579	Malignant	0-0.001
ENSG00000227293	5.92865e-05	Malignant	0-0.001
LINC01873	0.00107157	Malignant	0.001-0.005
MEIS1-AS3	0.00807483	Malignant	0.005-0.01
MEIS1-AS2	0.00591414	Malignant	0.005-0.01
LINC01798	0.0510322	Malignant	0.05-0.1
LINC01797	0.000872024	Malignant	0-0.001
LINC01799	0.00224906	Malignant	0.001-0.005
LINC01628	1.40332e-05	Malignant	0-0.001
ENSG00000223859	5.02669e-05	Malignant	0-0.001
LINC01828	0.0201184	Malignant	0.01-0.05
LINC01829	0.299754	Malignant	0.1-0.5
ENSG00000289533	0.00101497	Malignant	0.001-0.005
LINC02831	0.00434883	Malignant	0.001-0.005
ENSG00000235495	0.0229305	Malignant	0.01-0.05
ENSG00000286002	4.91514e-05	Malignant	0-0.001
LINC01812	0.0112361	Malignant	0.01-0.05
ENSG00000273275	0.0010794	Malignant	0.001-0.005
ENSG00000289156	0.0487803	Malignant	0.01-0.05
ENSG00000273064	0.0153862	Malignant	0.01-0.05
LINC01890	0.000159029	Malignant	0-0.001
LINC01888	0.000189114	Malignant	0-0.001
ENSG00000286347	8.23997e-05	Malignant	0-0.001
ENSG00000289250	0.0131308	Malignant	0.01-0.05
ENSG00000231024	0.0196559	Malignant	0.01-0.05
SMANTIS	0.0993319	Malignant	0.05-0.1
PCBP1-AS1	0.912023	Malignant	0.5-1
ENSG00000233060	0.00781799	Malignant	0.005-0.01
LINC01816	0.0115	Malignant	0.01-0.05
ENSG00000233849	4.53875e-05	Malignant	0-0.001
ENSG00000229229	0.000507651	Malignant	0-0.001
TGFA-IT1	0.00103475	Malignant	0.001-0.005
ENSG00000286979	0.000249383	Malignant	0-0.001
ENSG00000235035	0.000456625	Malignant	0-0.001
ATP6V1B1-AS1	0.00187161	Malignant	0.001-0.005
ENSG00000228384	0.00059033	Malignant	0-0.001
ENSG00000236469	0.00176252	Malignant	0.001-0.005
ENSG00000272735	0.00135936	Malignant	0.001-0.005
ENSG00000288065	0.00770847	Malignant	0.005-0.01
ENSG00000281195	0.0710304	Malignant	0.05-0.1
ENSG00000289463	0.130863	Malignant	0.1-0.5
ENSG00000289327	0.00600402	Malignant	0.005-0.01
ENSG00000289615	8.1853e-05	Malignant	0-0.001
ENSG00000278060	0.000248425	Malignant	0-0.001
ENSG00000272702	0.0121124	Malignant	0.01-0.05
ENSG00000285068	0.000185702	Malignant	0-0.001
ALMS1-IT1	0.0217865	Malignant	0.01-0.05
ENSG00000284902	0.00615468	Malignant	0.005-0.01
ALMS1P1	0.141618	Malignant	0.1-0.5
ENSG00000273245	0.00822272	Malignant	0.005-0.01
ENSG00000287250	0.000684677	Malignant	0-0.001
ENSG00000286244	0.0366935	Malignant	0.01-0.05
DGUOK-AS1	0.0295239	Malignant	0.01-0.05
ENSG00000217702	0.0387951	Malignant	0.01-0.05
BOLA3-DT	0.0103661	Malignant	0.01-0.05
ENSG00000279070	1.60211e-05	Malignant	0-0.001
DCTN1-AS1	0.000790738	Malignant	0-0.001
ENSG00000286623	0.0118007	Malignant	0.01-0.05
ENSG00000286883	0.0135696	Malignant	0.01-0.05
ENSG00000272183	0.00111832	Malignant	0.001-0.005
LBX2-AS1	0.0117639	Malignant	0.01-0.05
ENSG00000286739	0.188003	Malignant	0.1-0.5
ENSG00000287687	0.0168625	Malignant	0.01-0.05
HK2-DT	0.00495536	Malignant	0.001-0.005
LINC01291	0.00872142	Malignant	0.005-0.01
ENSG00000236209	0.0205979	Malignant	0.01-0.05
LINC01293	0.000292414	Malignant	0-0.001
ENSG00000270571	0.272197	Malignant	0.1-0.5
ENSG00000237293	5.99699e-05	Malignant	0-0.001
EVA1A-AS	0.0758463	Malignant	0.05-0.1
ENSG00000270696	0.000360429	Malignant	0-0.001
ENSG00000271452	0.00305019	Malignant	0.001-0.005
ENSG00000270462	0.000427817	Malignant	0-0.001
ENSG00000286045	0.0140624	Malignant	0.01-0.05
ENSG00000270996	0.00194567	Malignant	0.001-0.005
ENSG00000287474	0.00650044	Malignant	0.005-0.01
ENSG00000287172	0.00238717	Malignant	0.001-0.005
ENSG00000287749	0.00212848	Malignant	0.001-0.005
ENSG00000287026	0.00063704	Malignant	0-0.001
ENSG00000287130	0.000112516	Malignant	0-0.001
ENSG00000287025	0.000790424	Malignant	0-0.001
LRRTM4-AS1	0.00455612	Malignant	0.001-0.005
ENSG00000286932	0.000845921	Malignant	0-0.001
ENSG00000227088	0.333794	Malignant	0.1-0.5
ENSG00000230968	3.46152e-05	Malignant	0-0.001
LINC01851	0.000341293	Malignant	0-0.001
ENSG00000229494	0.00361198	Malignant	0.001-0.005
ENSG00000286260	0.000724542	Malignant	0-0.001
ENSG00000224879	0.000158672	Malignant	0-0.001
ENSG00000286227	0.000770047	Malignant	0-0.001
CTNNA2-AS1	6.27503e-05	Malignant	0-0.001
ENSG00000224731	0.000116629	Malignant	0-0.001
ENSG00000237031	0.000275635	Malignant	0-0.001
ENSG00000230975	0.000646345	Malignant	0-0.001
ENSG00000231781	2.77148e-05	Malignant	0-0.001
ENSG00000237498	0.000352543	Malignant	0-0.001
ENSG00000286211	0.000629862	Malignant	0-0.001
ENSG00000228272	0.000683196	Malignant	0-0.001
ENSG00000289076	0.00428153	Malignant	0.001-0.005
ENSG00000287625	0.104639	Malignant	0.1-0.5
ENSG00000290085	0.0113949	Malignant	0.01-0.05
LINC01964	1.84664e-05	Malignant	0-0.001
TCF7L1-IT1	0.000329181	Malignant	0-0.001
ENSG00000290110	0.00978539	Malignant	0.005-0.01
ENSG00000273196	0.000722635	Malignant	0-0.001
ENSG00000286011	0.00015079	Malignant	0-0.001
PARTICL	0.0114278	Malignant	0.01-0.05
ENSG00000288858	0.00562664	Malignant	0.005-0.01
ENSG00000229498	0.00400244	Malignant	0.001-0.005
ST3GAL5-AS1	0.00107758	Malignant	0.001-0.005
ENSG00000272564	0.000105278	Malignant	0-0.001
ENSG00000287628	0.00101242	Malignant	0.001-0.005
ENSG00000273080	0.0060531	Malignant	0.005-0.01
CHMP3-AS1	0.0291726	Malignant	0.01-0.05
ENSG00000291013	0.00399278	Malignant	0.001-0.005
ENSG00000287931	0.00332693	Malignant	0.001-0.005
LINC01955	8.09855e-05	Malignant	0-0.001
ENSG00000287763	0.0300756	Malignant	0.01-0.05
LINC01943	0.0118677	Malignant	0.01-0.05
CYTOR	0.609221	Malignant	0.5-1
ENSG00000273445	0.00322524	Malignant	0.001-0.005
ENSG00000289429	0.0567236	Malignant	0.05-0.1
ENSG00000287670	0.00749348	Malignant	0.005-0.01
ENSG00000288734	0.00167947	Malignant	0.001-0.005
ENSG00000225420	0.0106778	Malignant	0.01-0.05
EIF2AK3-DT	0.0112481	Malignant	0.01-0.05
ANKRD36BP2	0.0610832	Malignant	0.05-0.1
ENSG00000290802	0.00057604	Malignant	0-0.001
ENSG00000290104	0.000706648	Malignant	0-0.001
ENSG00000290846	0.699724	Malignant	0.5-1
ENSG00000281904	0.00409136	Malignant	0.001-0.005
ENSG00000261600	0.0015684	Malignant	0.001-0.005
ENSG00000290565	6.48631e-05	Malignant	0-0.001
ENSG00000286698	0.00407399	Malignant	0.001-0.005
ENSG00000290575	3.86354e-05	Malignant	0-0.001
ENSG00000291142	0.124563	Malignant	0.1-0.5
ENSG00000290941	0.00397589	Malignant	0.001-0.005
FAM95A	0.0155531	Malignant	0.01-0.05
ENSG00000291025	0.000304227	Malignant	0-0.001
ENSG00000233850	0.00155331	Malignant	0.001-0.005
ENSG00000231062	5.03048e-05	Malignant	0-0.001
ENSG00000287362	0.000464274	Malignant	0-0.001
ENSG00000289370	0.00590821	Malignant	0.005-0.01
LINC03052	0.00724272	Malignant	0.005-0.01
ENSG00000291126	0.0647804	Malignant	0.05-0.1
ENSG00000273305	0.00410495	Malignant	0.001-0.005
ENSG00000235584	2.12625e-05	Malignant	0-0.001
LINC00342	0.874065	Malignant	0.5-1
ENSG00000291176	0.0338763	Malignant	0.01-0.05
STARD7-AS1	0.0886593	Malignant	0.05-0.1
ENSG00000235480	0.000272094	Malignant	0-0.001
CNNM3-DT	0.00365542	Malignant	0.001-0.005
ENSG00000289135	0.0181651	Malignant	0.01-0.05
ENSG00000286654	0.000433836	Malignant	0-0.001
ENSG00000277701	0.124325	Malignant	0.1-0.5
ENSG00000237837	4.40516e-05	Malignant	0-0.001
APPAT	0.437358	Malignant	0.1-0.5
ENSG00000278766	0.0025716	Malignant	0.001-0.005
ENSG00000286036	0.000472437	Malignant	0-0.001
ENSG00000222000	3.35429e-05	Malignant	0-0.001
LINC02611	0.0032147	Malignant	0.001-0.005
ENSG00000273306	0.004296	Malignant	0.001-0.005
ENSG00000230393	0.00220309	Malignant	0.001-0.005
LINC01104	0.000171677	Malignant	0-0.001
LINC01849	3.06729e-05	Malignant	0-0.001
ENSG00000287832	0.00150523	Malignant	0.001-0.005
LINC01868	0.000576508	Malignant	0-0.001
ENSG00000228488	0.000571013	Malignant	0-0.001
ENSG00000286737	0.000781114	Malignant	0-0.001
ENSG00000289077	0.0293333	Malignant	0.01-0.05
ENSG00000232034	0.00539813	Malignant	0.005-0.01
NPAS2-AS1	0.00381795	Malignant	0.001-0.005
ENSG00000223947	0.00206357	Malignant	0.001-0.005
TBC1D8-AS1	0.01179	Malignant	0.01-0.05
ENSG00000288948	0.0336975	Malignant	0.01-0.05
ENSG00000289167	0.000229223	Malignant	0-0.001
LINC01127	0.187965	Malignant	0.1-0.5
ENSG00000287771	0.0167971	Malignant	0.01-0.05
IL1R1-AS1	0.0017121	Malignant	0.001-0.005
ENSG00000236525	0.000219609	Malignant	0-0.001
ENSG00000234389	0.000362567	Malignant	0-0.001
LINC01796	0.00181743	Malignant	0.001-0.005
LINC01935	0.000458812	Malignant	0-0.001
ENSG00000229209	0.00107287	Malignant	0.001-0.005
ENSG00000286290	0.000337352	Malignant	0-0.001
LINC01965	0.144518	Malignant	0.1-0.5
ENSG00000228968	0.000550405	Malignant	0-0.001
ENSG00000227157	0.00016553	Malignant	0-0.001
LINC01831	7.19116e-05	Malignant	0-0.001
LINC01102	0.0159319	Malignant	0.01-0.05
LINC01103	0.000221231	Malignant	0-0.001
ENSG00000236109	0.000150356	Malignant	0-0.001
ENSG00000288565	0.0205891	Malignant	0.01-0.05
ENSG00000230690	0.000248734	Malignant	0-0.001
LINC01114	0.0130081	Malignant	0.01-0.05
PANTR1	1.15578	Malignant	1-3
ENSG00000269707	0.490099	Malignant	0.1-0.5
ENSG00000289498	0.0414888	Malignant	0.01-0.05
LINC01159	0.0276936	Malignant	0.01-0.05
ENSG00000287135	0.0164536	Malignant	0.01-0.05
MRPS9-AS2	0.0105906	Malignant	0.01-0.05
MRPS9-AS1	0.00561581	Malignant	0.005-0.01
LINC01918	2.26432e-05	Malignant	0-0.001
ENSG00000272861	0.000901624	Malignant	0-0.001
ENSG00000235319	0.00198932	Malignant	0.001-0.005
C2orf49-DT	0.0629253	Malignant	0.05-0.1
ENSG00000238273	0.0319544	Malignant	0.01-0.05
LINC02946	0.0010417	Malignant	0.001-0.005
ENSG00000287308	0.000611085	Malignant	0-0.001
ENSG00000290119	0.0224368	Malignant	0.01-0.05
ENSG00000235522	0.0316319	Malignant	0.01-0.05
ENSG00000234162	0.0385941	Malignant	0.01-0.05
ENSG00000233339	0.00534939	Malignant	0.005-0.01
ENSG00000291125	0.00146994	Malignant	0.001-0.005
ENSG00000231505	0.00016996	Malignant	0-0.001
ST6GAL2-IT1	6.29654e-05	Malignant	0-0.001
ENSG00000227294	0.00017726	Malignant	0-0.001
ENSG00000286218	9.88387e-05	Malignant	0-0.001
LINC01789	0.891247	Malignant	0.5-1
ENSG00000225588	0.0135048	Malignant	0.01-0.05
LINC01885	0.108538	Malignant	0.1-0.5
LINC01886	0.16164	Malignant	0.1-0.5
GACAT1	0.000775062	Malignant	0-0.001
RGPD4-AS1	0.000555228	Malignant	0-0.001
LINC01593	0.000739549	Malignant	0-0.001
LINC01594	0.0261191	Malignant	0.01-0.05
SULT1C5P	0.097924	Malignant	0.05-0.1
GCC2-AS1	0.132976	Malignant	0.1-0.5
LIMS1-AS1	0.00122702	Malignant	0.001-0.005
SH3RF3-AS1	0.00139769	Malignant	0.001-0.005
ENSG00000230696	0.00285169	Malignant	0.001-0.005
ENSG00000282033	0.00012059	Malignant	0-0.001
ENSG00000290731	0.00278465	Malignant	0.001-0.005
LINC01123	0.014886	Malignant	0.01-0.05
ENSG00000290732	0.0032627	Malignant	0.001-0.005
LINC01106	0.0573443	Malignant	0.05-0.1
ENSG00000290733	0.011467	Malignant	0.01-0.05
ENSG00000227574	7.78558e-05	Malignant	0-0.001
ENSG00000289202	0.00100106	Malignant	0.001-0.005
ENSG00000235881	0.000220342	Malignant	0-0.001
MIR4435-2HG	0.944879	Malignant	0.5-1
ACOXL-AS1	0.00109882	Malignant	0.001-0.005
ENSG00000230499	0.00285992	Malignant	0.001-0.005
ENSG00000271590	0.0270279	Malignant	0.01-0.05
ENSG00000229118	0.0142615	Malignant	0.01-0.05
ENSG00000270190	0.024059	Malignant	0.01-0.05
ENSG00000285016	0.0153168	Malignant	0.01-0.05
ENSG00000280878	0.0714621	Malignant	0.05-0.1
SOCAR	0.000673309	Malignant	0-0.001
ENSG00000286904	0.0333159	Malignant	0.01-0.05
ENSG00000287141	0.000217338	Malignant	0-0.001
ENSG00000286545	0.0104085	Malignant	0.01-0.05
ENSG00000243389	0.0764062	Malignant	0.05-0.1
ENSG00000228251	0.00107062	Malignant	0.001-0.005
SLC20A1-DT	0.003384	Malignant	0.001-0.005
ENSG00000287937	0.00245792	Malignant	0.001-0.005
ENSG00000234174	0.000181367	Malignant	0-0.001
PAX8-AS1	0.475642	Malignant	0.1-0.5
LINC02966	0.0875332	Malignant	0.05-0.1
ENSG00000289035	0.000708659	Malignant	0-0.001
ENSG00000272563	0.00815789	Malignant	0.005-0.01
PGM5P4-AS1	0.00312464	Malignant	0.001-0.005
FAM138B	0.00154223	Malignant	0.001-0.005
ENSG00000287165	0.00315192	Malignant	0.001-0.005
WASH2P	0.163216	Malignant	0.1-0.5
ENSG00000233479	0.000359928	Malignant	0-0.001
LINC02936	0.0840598	Malignant	0.05-0.1
ENSG00000244063	0.000785523	Malignant	0-0.001
[truncated: 13,735 more rows]

## Sheet: PT
genename	lncExp	celltype	range
MIR1302-2HG	0.00109033	PT	0.001-0.005
ENSG00000238009	0.0114356	PT	0.01-0.05
ENSG00000239945	0.00120246	PT	0.001-0.005
ENSG00000239906	0.000266304	PT	0-0.001
ENSG00000241860	0.0555864	PT	0.05-0.1
ENSG00000290385	0.0112685	PT	0.01-0.05
ENSG00000235146	0.00320973	PT	0.001-0.005
ENSG00000291215	0.151938	PT	0.1-0.5
ENSG00000229905	0.000499127	PT	0-0.001
LINC01409	0.109936	PT	0.1-0.5
ENSG00000290784	0.0421432	PT	0.01-0.05
FAM87B	0.000803096	PT	0-0.001
LINC00115	0.0496854	PT	0.01-0.05
LINC01128	0.0838406	PT	0.05-0.1
ENSG00000288531	0.00242207	PT	0.001-0.005
FAM41C	0.00699998	PT	0.005-0.01
ENSG00000272438	0.00167774	PT	0.001-0.005
ENSG00000230699	0.000111539	PT	0-0.001
ENSG00000241180	0.000111539	PT	0-0.001
LINC02593	0.011787	PT	0.01-0.05
ENSG00000272512	0.0012414	PT	0.001-0.005
ENSG00000224969	0.00625737	PT	0.005-0.01
ENSG00000291156	0.00236475	PT	0.001-0.005
ENSG00000285812	0.0186428	PT	0.01-0.05
LINC01342	0.0498851	PT	0.01-0.05
ENSG00000272141	0.0543607	PT	0.05-0.1
TTLL10-AS1	0.000774486	PT	0-0.001
LINC01786	0.0276561	PT	0.01-0.05
ENSG00000240731	0.00102992	PT	0.001-0.005
MRPL20-AS1	0.0125604	PT	0.01-0.05
MRPL20-DT	0.018018	PT	0.01-0.05
LINC01770	0.000628382	PT	0-0.001
ENSG00000290916	0.0194775	PT	0.01-0.05
ENSG00000215014	0.00463883	PT	0.001-0.005
ENSG00000286989	0.000875698	PT	0-0.001
ENSG00000272106	0.020384	PT	0.01-0.05
ENSG00000272004	0.0138489	PT	0.01-0.05
ENSG00000290854	0.203953	PT	0.1-0.5
GNB1-DT	0.00314905	PT	0.001-0.005
ENSG00000233542	0.000149594	PT	0-0.001
PRKCZ-DT	0.000982036	PT	0-0.001
ENSG00000271806	0.011765	PT	0.01-0.05
PRKCZ-AS1	0.00186936	PT	0.001-0.005
ENSG00000234396	0.0458014	PT	0.01-0.05
ENSG00000287356	0.0208221	PT	0.01-0.05
ENSG00000272161	0.00374111	PT	0.001-0.005
ENSG00000272420	0.00200069	PT	0.001-0.005
ENSG00000224387	0.00200273	PT	0.001-0.005
ENSG00000272449	0.0112948	PT	0.01-0.05
TNFRSF14-AS1	0.0605032	PT	0.05-0.1
ENSG00000228037	0.00307496	PT	0.001-0.005
ENSG00000289610	0.00236029	PT	0.001-0.005
MMEL1-AS1	0.000426391	PT	0-0.001
ENSG00000285945	0.0045822	PT	0.001-0.005
ENSG00000283259	0.00370795	PT	0.001-0.005
ENSG00000287396	0.000111539	PT	0-0.001
ENSG00000284745	0.000785081	PT	0-0.001
PRDM16-DT	0.017131	PT	0.01-0.05
ENSG00000272235	0.00212403	PT	0.001-0.005
ENSG00000287828	0.00217049	PT	0.001-0.005
ENSG00000286518	0.00572333	PT	0.005-0.01
ENSG00000272088	0.00111466	PT	0.001-0.005
ENSG00000238260	0.022523	PT	0.01-0.05
TP73-AS3	0.00324058	PT	0.001-0.005
ENSG00000272153	0.000476337	PT	0-0.001
LINC01134	0.0502237	PT	0.05-0.1
LINC01346	0.00332781	PT	0.001-0.005
LINC01345	0.000305316	PT	0-0.001
LINC02780	0.0105621	PT	0.01-0.05
ENSG00000284703	0.0040767	PT	0.001-0.005
LINC01777	0.00267214	PT	0.001-0.005
LINC01646	0.00187713	PT	0.001-0.005
ENSG00000287586	0.000906552	PT	0-0.001
LINC02781	0.00144189	PT	0.001-0.005
LINC02782	0.00225225	PT	0.001-0.005
ENSG00000284616	0.000308252	PT	0-0.001
ENSG00000284692	0.000596942	PT	0-0.001
ENSG00000236948	0.0168898	PT	0.01-0.05
ENSG00000289893	0.00870041	PT	0.005-0.01
RNF207-AS1	0.00479536	PT	0.001-0.005
ICMT-DT	0.00640238	PT	0.005-0.01
ENSG00000271746	0.0120661	PT	0.01-0.05
ENSG00000231868	0.00412961	PT	0.001-0.005
LINC01672	0.00305693	PT	0.001-0.005
ENSG00000284744	0.00771276	PT	0.005-0.01
CAMTA1-DT	0.0262282	PT	0.01-0.05
CAMTA1-AS3	0.00307444	PT	0.001-0.005
CAMTA1-IT1	0.000173982	PT	0-0.001
CAMTA1-AS2	0.00019543	PT	0-0.001
ENSG00000270171	0.000348229	PT	0-0.001
ENSG00000270035	0.00127265	PT	0.001-0.005
ENSG00000269978	0.00785429	PT	0.005-0.01
ENSG00000269925	0.0049982	PT	0.001-0.005
ENSG00000236266	0.00648812	PT	0.005-0.01
ENSG00000284747	0.0178139	PT	0.01-0.05
ENSG00000284716	0.00326994	PT	0.001-0.005
ERRFI1-DT	0.0531488	PT	0.05-0.1
ENSG00000288816	0.00273261	PT	0.001-0.005
LINC01714	0.00775955	PT	0.005-0.01
RERE-AS1	0.012452	PT	0.01-0.05
ENSG00000228423	0.00267056	PT	0.001-0.005
ENO1-AS1	0.00392332	PT	0.001-0.005
ENSG00000290109	0.000416913	PT	0-0.001
MIR34AHG	0.0721125	PT	0.05-0.1
LNCTAM34A	0.0152937	PT	0.01-0.05
ENSG00000284652	0.000942615	PT	0-0.001
LINC02606	0.0178706	PT	0.01-0.05
ENSG00000235263	0.00308389	PT	0.001-0.005
PIK3CD-AS2	0.0485362	PT	0.01-0.05
ENSG00000285701	0.00577992	PT	0.005-0.01
ENSG00000228150	5.72291e-05	PT	0-0.001
ENSG00000284735	0.0171983	PT	0.01-0.05
ENSG00000284642	0.0425242	PT	0.01-0.05
ENSG00000271989	0.000818765	PT	0-0.001
ENSG00000203469	3.21655e-05	PT	0-0.001
ENSG00000272078	0.0107441	PT	0.01-0.05
ENSG00000226849	0.0119798	PT	0.01-0.05
EXOSC10-AS1	0.00170657	PT	0.001-0.005
MTOR-AS1	0.00147824	PT	0.001-0.005
ENSG00000284646	0.00945105	PT	0.005-0.01
ENSG00000284708	0.0213715	PT	0.01-0.05
ENSG00000285646	0.00662622	PT	0.005-0.01
ENSG00000285604	0.000323284	PT	0-0.001
LINC02766	0.00403243	PT	0.001-0.005
ENSG00000288927	0.000272514	PT	0-0.001
ENSG00000272482	0.000618592	PT	0-0.001
ENSG00000289380	0.00220536	PT	0.001-0.005
ENSG00000231606	0.0318001	PT	0.01-0.05
KAZN-AS1	0.0291586	PT	0.01-0.05
ENSG00000287756	0.00509642	PT	0.005-0.01
TMEM51-AS1	0.107915	PT	0.1-0.5
TMEM51-AS2	0.0246955	PT	0.01-0.05
FHAD1-AS1	0.00209936	PT	0.001-0.005
EFHD2-AS1	0.000294323	PT	0-0.001
ENSG00000272510	0.000901409	PT	0-0.001
ENSG00000237301	0.0175221	PT	0.01-0.05
ENSG00000237938	0.0210188	PT	0.01-0.05
SLC25A34-AS1	0.010857	PT	0.01-0.05
SPEN-AS1	0.137354	PT	0.1-0.5
EPHA2-AS1	0.00434207	PT	0.001-0.005
ENSG00000224621	0.00085606	PT	0-0.001
ENSG00000291077	0.00228082	PT	0.001-0.005
ENSG00000288398	0.00588098	PT	0.005-0.01
LINC01772	0.0320336	PT	0.01-0.05
CROCCP3	0.476939	PT	0.1-0.5
ENSG00000261135	0.0289087	PT	0.01-0.05
ENSG00000224174	0.000112324	PT	0-0.001
LINC01783	0.00281831	PT	0.001-0.005
CROCCP2	0.382431	PT	0.1-0.5
ENSG00000282143	0.00082289	PT	0-0.001
ENSG00000290849	0.0672977	PT	0.05-0.1
ENSG00000282740	0.0017729	PT	0.001-0.005
ENSG00000290850	0.00103108	PT	0.001-0.005
ENSG00000290851	0.617354	PT	0.5-1
ENSG00000228549	0.000583116	PT	0-0.001
ENSG00000238142	0.0238056	PT	0.01-0.05
ENSG00000272426	0.00149954	PT	0.001-0.005
ENSG00000290122	0.00368143	PT	0.001-0.005
ENSG00000226526	0.014168	PT	0.01-0.05
LINC02783	0.000111539	PT	0-0.001
ENSG00000290096	0.00205515	PT	0.001-0.005
LINC02810	0.0158956	PT	0.01-0.05
ENSG00000284653	0.0049563	PT	0.001-0.005
LINC01654	0.000566534	PT	0-0.001
IGSF21-AS1	0.000572174	PT	0-0.001
ENSG00000225387	0.000154765	PT	0-0.001
ENSG00000272084	0.0293354	PT	0.01-0.05
EMC1-AS1	0.0722878	PT	0.05-0.1
MICOS10-DT	0.00930787	PT	0.005-0.01
RNF186-AS1	0.0151783	PT	0.01-0.05
ENSG00000227066	0.00112947	PT	0.001-0.005
ENSG00000284710	0.00147402	PT	0.001-0.005
ENSG00000226664	0.0127191	PT	0.01-0.05
LINC01141	0.0146575	PT	0.01-0.05
ENSG00000226487	0.000912402	PT	0-0.001
ENSG00000289402	0.00690931	PT	0.005-0.01
PINK1-AS	0.0371301	PT	0.01-0.05
ENSG00000287192	0.00273509	PT	0.001-0.005
ECE1-AS1	0.0034747	PT	0.001-0.005
LINC02596	0.0146732	PT	0.01-0.05
LINC01635	0.00103038	PT	0.001-0.005
LINC00339	0.075051	PT	0.05-0.1
CDC42-AS1	0.0432173	PT	0.01-0.05
CDC42-IT1	0.0100725	PT	0.01-0.05
ENSG00000285873	0.00619883	PT	0.005-0.01
ZBTB40-IT1	0.0043071	PT	0.001-0.005
ENSG00000240553	0.0426498	PT	0.01-0.05
ENSG00000289014	0.0068908	PT	0.005-0.01
LINC01355	0.100052	PT	0.1-0.5
ENSG00000284726	0.0279663	PT	0.01-0.05
ZNF436-AS1	0.0220534	PT	0.01-0.05
ENSG00000271420	0.00364809	PT	0.001-0.005
ENSG00000235052	0.000121525	PT	0-0.001
ENSG00000285802	0.0102781	PT	0.01-0.05
MDS2	0.0290407	PT	0.01-0.05
ELOA-AS1	0.263953	PT	0.1-0.5
ENSG00000289835	0.00086381	PT	0-0.001
ENSG00000232557	0.000323719	PT	0-0.001
ENSG00000225315	0.0190775	PT	0.01-0.05
LINC02800	0.0029896	PT	0.001-0.005
GRHL3-AS1	0.00584521	PT	0.005-0.01
ENSG00000288982	0.000206922	PT	0-0.001
RCAN3AS	0.0233202	PT	0.01-0.05
NCMAP-DT	0.00825993	PT	0.005-0.01
ENSG00000284699	0.00655803	PT	0.005-0.01
ENSG00000261025	0.00111949	PT	0.001-0.005
LINC02793	0.00938074	PT	0.005-0.01
ENSG00000233755	0.0219049	PT	0.01-0.05
ENSG00000231953	0.00133571	PT	0.001-0.005
ENSG00000284602	0.0297104	PT	0.01-0.05
ENSG00000284657	0.00139604	PT	0.001-0.005
ENSG00000272432	0.000280877	PT	0-0.001
ENSG00000225643	0.0117062	PT	0.01-0.05
ENSG00000233478	0.0428304	PT	0.01-0.05
ENSG00000228172	0.0084983	PT	0.005-0.01
ENSG00000236528	0.0075279	PT	0.005-0.01
ENSG00000284309	0.0246435	PT	0.01-0.05
DHDDS-AS1	0.0150781	PT	0.01-0.05
ENSG00000260063	0.00743485	PT	0.005-0.01
ENSG00000226698	0.000327011	PT	0-0.001
ENSG00000289554	0.00315982	PT	0.001-0.005
WDTC1-DT	0.00554122	PT	0.005-0.01
ENSG00000241169	0.0095615	PT	0.005-0.01
LINC02574	0.00312647	PT	0.001-0.005
ENSG00000225886	0.0251282	PT	0.01-0.05
ENSG00000269971	0.000456326	PT	0-0.001
ENSG00000227050	0.0205693	PT	0.01-0.05
ENSG00000289576	0.00716317	PT	0.005-0.01
ENSG00000290123	0.0150026	PT	0.01-0.05
ENSG00000270605	0.0602357	PT	0.05-0.1
ENSG00000271398	0.00018864	PT	0-0.001
SNHG3	0.0567579	PT	0.05-0.1
SNHG12	0.149212	PT	0.1-0.5
TAF12-DT	0.0128577	PT	0.01-0.05
ENSG00000270103	0.00172841	PT	0.001-0.005
ENSG00000289291	0.00446368	PT	0.001-0.005
ENSG00000233427	0.0111141	PT	0.01-0.05
ENSG00000225750	0.00775847	PT	0.005-0.01
LINC01756	0.00905036	PT	0.005-0.01
ENSG00000284676	0.00599144	PT	0.005-0.01
LINC01648	0.00581308	PT	0.005-0.01
ENSG00000236335	0.000641453	PT	0-0.001
MATN1-AS1	0.0143893	PT	0.01-0.05
ENSG00000229607	0.00338295	PT	0.001-0.005
LINC01778	0.0027511	PT	0.001-0.005
ENSG00000235143	0.000921174	PT	0-0.001
ENSG00000229044	0.0213232	PT	0.01-0.05
LINC01226	0.0673135	PT	0.05-0.1
ENSG00000229167	0.0126223	PT	0.01-0.05
PEF1-AS1	0.00462868	PT	0.001-0.005
ENSG00000264078	0.000111539	PT	0-0.001
ENSG00000254545	0.00389117	PT	0.001-0.005
ENSG00000203620	0.00545697	PT	0.005-0.01
ENSG00000269967	0.0248485	PT	0.01-0.05
ENSG00000228634	0.00149081	PT	0.001-0.005
ENSG00000284702	0.0137129	PT	0.01-0.05
ENSG00000203325	0.02908	PT	0.01-0.05
ENSG00000224066	0.0119643	PT	0.01-0.05
ENSG00000291132	0.0372541	PT	0.01-0.05
ENSG00000290045	0.00513153	PT	0.005-0.01
ENSG00000233775	0.00255853	PT	0.001-0.005
ENSG00000224409	0.0044098	PT	0.001-0.005
ENSG00000287691	0.0332287	PT	0.01-0.05
ENSG00000236065	0.101958	PT	0.1-0.5
ENSG00000284721	0.00609391	PT	0.005-0.01
ENSG00000270115	0.00861007	PT	0.005-0.01
ENSG00000225313	0.037451	PT	0.01-0.05
PHC2-AS1	0.0166046	PT	0.01-0.05
CSMD2-AS1	0.00154544	PT	0.001-0.005
ENSG00000287703	0.00886759	PT	0.005-0.01
ENSG00000284640	0.0178104	PT	0.01-0.05
ZMYM4-AS1	0.019997	PT	0.01-0.05
TFAP2E-AS1	0.00107864	PT	0.001-0.005
ENSG00000232335	0.00244141	PT	0.001-0.005
ENSG00000286899	0.00321316	PT	0.001-0.005
ENSG00000271914	0.00035687	PT	0-0.001
ENSG00000271554	0.0419186	PT	0.01-0.05
ENSG00000286379	0.0065986	PT	0.005-0.01
ENSG00000284705	0.000434822	PT	0-0.001
ENSG00000284720	0.000477412	PT	0-0.001
ENSG00000234481	0.000600374	PT	0-0.001
ENSG00000223944	0.0240643	PT	0.01-0.05
ZC3H12A-DT	0.145777	PT	0.1-0.5
ENSG00000284748	0.0079366	PT	0.005-0.01
ENSG00000230955	0.00645226	PT	0.005-0.01
MIR3659HG	0.0159155	PT	0.01-0.05
LINC02786	0.00345386	PT	0.001-0.005
ENSG00000286552	0.00102981	PT	0.001-0.005
ENSG00000287987	0.00254804	PT	0.001-0.005
LINC01343	0.00373316	PT	0.001-0.005
LINC01685	0.0170604	PT	0.01-0.05
ENSG00000284632	0.0719078	PT	0.05-0.1
RRAGC-DT	0.443337	PT	0.1-0.5
ENSG00000287422	0.00842804	PT	0.005-0.01
ENSG00000226438	0.00888495	PT	0.005-0.01
PPIEL	0.225164	PT	0.1-0.5
PABPC4-AS1	0.00526374	PT	0.005-0.01
ENSG00000284719	0.00892168	PT	0.005-0.01
LINC02811	0.0214336	PT	0.01-0.05
ZMPSTE24-DT	0.0315782	PT	0.01-0.05
ENSG00000284677	0.0074854	PT	0.005-0.01
ENSG00000260920	0.000574421	PT	0-0.001
EXO5-DT	0.13927	PT	0.1-0.5
ENSG00000227278	0.000614406	PT	0-0.001
ENSG00000238186	0.00301909	PT	0.001-0.005
ENSG00000286838	0.0183173	PT	0.01-0.05
ENSG00000287743	0.00310557	PT	0.001-0.005
ENSG00000237899	0.0125844	PT	0.01-0.05
NFYC-AS1	0.0336354	PT	0.01-0.05
ENSG00000229528	0.00331945	PT	0.001-0.005
ENSG00000286668	0.00217373	PT	0.001-0.005
SLFNL1-AS1	0.0770793	PT	0.05-0.1
ENSG00000287400	0.45387	PT	0.1-0.5
SCMH1-DT	0.0457401	PT	0.01-0.05
ENSG00000291157	0.00157538	PT	0.001-0.005
FOXO6-AS1	0.00815395	PT	0.005-0.01
ENSG00000230881	0.000682953	PT	0-0.001
ENSG00000287587	0.0107318	PT	0.01-0.05
ENSG00000227527	0.00381405	PT	0.001-0.005
ENSG00000285728	0.0436594	PT	0.01-0.05
ENSG00000234917	0.00694023	PT	0.005-0.01
C1orf50-AS1	0.000173423	PT	0-0.001
ZNF691-DT	0.0281465	PT	0.01-0.05
ENSG00000288955	0.00141417	PT	0.001-0.005
SLC2A1-DT	0.0781934	PT	0.05-0.1
CDC20-DT	0.0207588	PT	0.01-0.05
ENSG00000288772	0.0111844	PT	0.01-0.05
MED8-AS1	0.000919099	PT	0-0.001
SZT2-AS1	0.000323036	PT	0-0.001
HYI-AS1	0.012177	PT	0.01-0.05
KDM4A-AS1	0.0310389	PT	0.01-0.05
ST3GAL3-AS1	0.0330528	PT	0.01-0.05
LINC02918	0.0118176	PT	0.01-0.05
ENSG00000288573	0.00982719	PT	0.005-0.01
ENSG00000285649	0.000638182	PT	0-0.001
ENSG00000230615	0.0556562	PT	0.05-0.1
ERI3-IT1	0.00054916	PT	0-0.001
ENSG00000225721	0.0260608	PT	0.01-0.05
ENSG00000290041	0.00210888	PT	0.001-0.005
LINC01144	0.00718729	PT	0.005-0.01
ENSG00000289407	0.000370621	PT	0-0.001
ENSG00000230896	0.00509588	PT	0.005-0.01
ENSG00000226957	0.00170088	PT	0.001-0.005
ENSG00000227857	0.0031358	PT	0.001-0.005
ENSG00000291138	0.209055	PT	0.1-0.5
LINC01398	0.00278417	PT	0.001-0.005
MKNK1-AS1	0.0166144	PT	0.01-0.05
EFCAB14-AS1	0.0021437	PT	0.001-0.005
CYP4Z2P	0.0216424	PT	0.01-0.05
CYP4A22-AS1	0.227515	PT	0.1-0.5
LINC00853	0.0186642	PT	0.01-0.05
ENSG00000290081	0.00428237	PT	0.001-0.005
LINC01389	0.0155337	PT	0.01-0.05
FOXD2-AS1	0.000157218	PT	0-0.001
LINC01738	0.00482742	PT	0.001-0.005
ENSG00000225028	0.00164318	PT	0.001-0.005
LINC02794	0.10481	PT	0.1-0.5
ENSG00000231413	0.00373648	PT	0.001-0.005
ENSG00000290466	0.0544079	PT	0.05-0.1
ENSG00000291246	0.0266358	PT	0.01-0.05
ENSG00000223720	0.0821189	PT	0.05-0.1
ENSG00000272491	0.00317018	PT	0.001-0.005
ENSG00000287661	0.000684933	PT	0-0.001
ENSG00000286597	0.00678877	PT	0.005-0.01
ENSG00000229846	0.0702947	PT	0.05-0.1
AGBL4-AS1	0.00584281	PT	0.005-0.01
AGBL4-IT1	0.00193117	PT	0.001-0.005
ELAVL4-AS1	0.000803096	PT	0-0.001
ENSG00000233407	0.00168218	PT	0.001-0.005
LINC02808	0.0209325	PT	0.01-0.05
ENSG00000284645	0.000243574	PT	0-0.001
FAF1-AS1	0.00715657	PT	0.005-0.01
ENSG00000290102	0.000496587	PT	0-0.001
LINC01562	0.0500595	PT	0.05-0.1
ENSG00000236434	0.00603701	PT	0.005-0.01
TTC39A-AS1	0.00393545	PT	0.001-0.005
ENSG00000238140	0.00542368	PT	0.005-0.01
EPS15-AS1	0.196427	PT	0.1-0.5
ENSG00000266993	0.00683839	PT	0.005-0.01
ENSG00000223390	0.0166364	PT	0.01-0.05
ENSG00000272100	6.01486e-05	PT	0-0.001
ENSG00000287078	0.014244	PT	0.01-0.05
ENSG00000272371	0.00135612	PT	0.001-0.005
ENSG00000235563	0.00727895	PT	0.005-0.01
ENSG00000236723	0.0107909	PT	0.01-0.05
CZIB-DT	0.0102403	PT	0.01-0.05
MAGOH-DT	0.00829841	PT	0.005-0.01
ENSG00000232762	0.00244048	PT	0.001-0.005
LRP8-DT	0.0083425	PT	0.005-0.01
ENSG00000285954	0.003135	PT	0.001-0.005
LINC02812	0.00188213	PT	0.001-0.005
ENSG00000225632	0.00253051	PT	0.001-0.005
ENSG00000232245	0.000839761	PT	0-0.001
ENSG00000287582	0.00108349	PT	0.001-0.005
ENSG00000230728	0.00715248	PT	0.005-0.01
ENSG00000237453	0.00118755	PT	0.001-0.005
ENSG00000287724	0.010496	PT	0.01-0.05
ENSG00000242396	0.0299994	PT	0.01-0.05
DHCR24-DT	0.0010138	PT	0.001-0.005
ENSG00000284601	0.00379692	PT	0.001-0.005
ENSG00000233271	0.00265549	PT	0.001-0.005
MIR4422HG	0.0301818	PT	0.01-0.05
ENSG00000234810	0.0957366	PT	0.05-0.1
LINC01753	0.00682991	PT	0.005-0.01
ENSG00000235612	0.00647967	PT	0.005-0.01
ENSG00000260971	0.291696	PT	0.1-0.5
ENSG00000236341	0.00657739	PT	0.005-0.01
DAB1-AS1	0.00061644	PT	0-0.001
ENSG00000235038	0.00899922	PT	0.005-0.01
ENSG00000286918	0.014252	PT	0.01-0.05
ENSG00000283445	0.0418612	PT	0.01-0.05
LINC01135	0.192179	PT	0.1-0.5
ENSG00000231740	0.00362193	PT	0.001-0.005
LINC02777	0.00945716	PT	0.005-0.01
LINC01358	0.08017	PT	0.05-0.1
ENSG00000241042	0.00130706	PT	0.001-0.005
ENSG00000235215	0.0104591	PT	0.01-0.05
FGGY-DT	0.0402274	PT	0.01-0.05
ENSG00000226883	0.0140007	PT	0.01-0.05
LINC02778	0.010934	PT	0.01-0.05
LINC01748	0.0250247	PT	0.01-0.05
ENSG00000231252	0.0461824	PT	0.01-0.05
NFIA-AS2	0.0421018	PT	0.01-0.05
NFIA-AS1	0.000958805	PT	0-0.001
ENSG00000284808	0.00504981	PT	0.005-0.01
ENSG00000287224	0.00298942	PT	0.001-0.005
PATJ-DT	0.0425087	PT	0.01-0.05
DOCK7-DT	0.0599613	PT	0.05-0.1
LINC01739	0.0226973	PT	0.01-0.05
ENSG00000286455	0.00553418	PT	0.005-0.01
ENSG00000203605	0.0127834	PT	0.01-0.05
LINC00466	0.0429406	PT	0.01-0.05
FOXD3-AS1	0.00169251	PT	0.001-0.005
ENSG00000286429	0.0123349	PT	0.01-0.05
DLEU2L	0.0772452	PT	0.05-0.1
ROR1-AS1	0.0244069	PT	0.01-0.05
ENSG00000284928	0.0247373	PT	0.01-0.05
LINC01359	0.0632731	PT	0.05-0.1
ENSG00000272506	0.00371301	PT	0.001-0.005
ENSG00000288804	0.00247849	PT	0.001-0.005
ENSG00000229294	0.0299624	PT	0.01-0.05
ENSG00000290094	0.0155167	PT	0.01-0.05
ENSG00000237852	0.000911635	PT	0-0.001
ENSG00000285079	0.00253051	PT	0.001-0.005
PDE4B-AS1	0.00266123	PT	0.001-0.005
ENSG00000248458	0.00595414	PT	0.005-0.01
ENSG00000231080	0.00336345	PT	0.001-0.005
ENSG00000289394	0.00183996	PT	0.001-0.005
ENSG00000275678	0.00628984	PT	0.005-0.01
LINC01702	0.0561671	PT	0.05-0.1
GNG12-AS1	0.670097	PT	0.5-1
DEPDC1-AS1	0.0148807	PT	0.01-0.05
ENSG00000285041	0.0037053	PT	0.001-0.005
ENSG00000285407	0.109012	PT	0.1-0.5
ENSG00000285473	0.0280733	PT	0.01-0.05
LINC01707	0.037699	PT	0.01-0.05
LINC02791	0.00562148	PT	0.005-0.01
LINC01758	0.00349542	PT	0.001-0.005
ENSG00000287453	0.0135868	PT	0.01-0.05
ENSG00000287283	0.000291405	PT	0-0.001
LRRC7-AS1	0.00182078	PT	0.001-0.005
HHLA3	0.0580274	PT	0.05-0.1
ENSG00000271992	0.000802518	PT	0-0.001
LINC01788	0.804431	PT	0.5-1
ENSG00000226208	0.00113317	PT	0.001-0.005
ENSG00000235782	0.0706585	PT	0.05-0.1
ZRANB2-AS1	0.0114223	PT	0.01-0.05
ZRANB2-DT	0.567993	PT	0.5-1
ENSG00000231985	0.0028578	PT	0.001-0.005
NEGR1-IT1	0.000640166	PT	0-0.001
ENSG00000286863	0.238698	PT	0.1-0.5
ENSG00000225087	0.0806686	PT	0.05-0.1
LINC02796	0.0050471	PT	0.005-0.01
LINC02797	0.0116055	PT	0.01-0.05
LINC01360	0.0113524	PT	0.01-0.05
LINC02238	0.0213987	PT	0.01-0.05
ENSG00000285778	0.03224	PT	0.01-0.05
ENSG00000237324	0.00999373	PT	0.005-0.01
ENSG00000233894	0.00111949	PT	0.001-0.005
ERICH3-AS1	0.0124457	PT	0.01-0.05
ENSG00000272864	0.00838419	PT	0.005-0.01
ENSG00000229943	0.00041737	PT	0-0.001
ENSG00000225605	0.0136809	PT	0.01-0.05
ENSG00000230027	0.0346098	PT	0.01-0.05
ENSG00000272855	0.00324433	PT	0.001-0.005
LINC02567	0.00559153	PT	0.005-0.01
ENSG00000288543	0.0028694	PT	0.001-0.005
ENSG00000230498	0.0051119	PT	0.005-0.01
ENSG00000289212	0.0317582	PT	0.01-0.05
ENSG00000287870	0.00214526	PT	0.001-0.005
ENSG00000287647	0.00147487	PT	0.001-0.005
NEXN-AS1	0.0472411	PT	0.01-0.05
ENSG00000273338	0.00304078	PT	0.001-0.005
ENSG00000285928	0.00331938	PT	0.001-0.005
MGC27382	0.382117	PT	0.1-0.5
LINC02792	0.00756247	PT	0.005-0.01
ENSG00000288822	0.000156854	PT	0-0.001
ENSG00000285409	0.015455	PT	0.01-0.05
ENSG00000260322	0.000111539	PT	0-0.001
ENSG00000224326	0.0886088	PT	0.05-0.1
LINC01781	1.1249	PT	1-3
ENSG00000285179	0.00575793	PT	0.005-0.01
ENSG00000234953	0.0195536	PT	0.01-0.05
ENSG00000236676	0.00801483	PT	0.005-0.01
ENSG00000233290	0.120748	PT	0.1-0.5
LINC01362	0.057058	PT	0.05-0.1
LINC01361	0.00259398	PT	0.001-0.005
ENSG00000285782	0.0191769	PT	0.01-0.05
LINC01712	0.00205172	PT	0.001-0.005
LINC01725	0.696108	PT	0.5-1
ENSG00000237076	0.0151229	PT	0.01-0.05
TTLL7-IT1	0.00985189	PT	0.005-0.01
ENSG00000285201	0.00392834	PT	0.001-0.005
PRKACB-DT	0.025812	PT	0.01-0.05
ENSG00000285361	0.000878005	PT	0-0.001
ENSG00000284882	0.016524	PT	0.01-0.05
ENSG00000285374	0.000265422	PT	0-0.001
ENSG00000289881	0.00524747	PT	0.005-0.01
LINC01555	0.00729935	PT	0.005-0.01
BCL10-AS1	0.115984	PT	0.1-0.5
ENSG00000273264	0.00115897	PT	0.001-0.005
ENSG00000282057	0.00403678	PT	0.001-0.005
ENSG00000230285	0.000641824	PT	0-0.001
LINC02795	0.10076	PT	0.1-0.5
CLCA4-AS1	0.054124	PT	0.05-0.1
CLCA3P	0.00395868	PT	0.001-0.005
ENSG00000284846	0.00292908	PT	0.001-0.005
ENSG00000267734	0.000699516	PT	0-0.001
LINC01140	0.00905451	PT	0.005-0.01
LINC02801	0.0184384	PT	0.01-0.05
LINC01364	0.00583407	PT	0.005-0.01
PKN2-AS1	0.219831	PT	0.1-0.5
ENSG00000286758	0.00223418	PT	0.001-0.005
ENSG00000286802	0.0217661	PT	0.01-0.05
ENSG00000284734	0.00448262	PT	0.001-0.005
ENSG00000237568	0.00119556	PT	0.001-0.005
GBP1P1	0.00967654	PT	0.005-0.01
ENSG00000286548	0.0457471	PT	0.01-0.05
LRRC8C-DT	0.0169523	PT	0.01-0.05
ENSG00000230735	0.000244891	PT	0-0.001
LRRC8D-DT	0.00522496	PT	0.005-0.01
ENSG00000272672	0.00144645	PT	0.001-0.005
ENSG00000287406	0.231156	PT	0.1-0.5
ENSG00000287372	0.0085887	PT	0.005-0.01
LINC02787	0.00232402	PT	0.001-0.005
ENSG00000287076	0.00264759	PT	0.001-0.005
LINC02609	0.0435857	PT	0.01-0.05
LINC02788	0.00367457	PT	0.001-0.005
LINC01763	0.00842897	PT	0.005-0.01
ENSG00000272094	0.00112591	PT	0.001-0.005
ENSG00000273487	0.000846793	PT	0-0.001
ENSG00000289544	0.00337667	PT	0.001-0.005
ENSG00000287797	0.00748174	PT	0.005-0.01
CCDC18-AS1	0.886561	PT	0.5-1
BCAR3-AS1	0.0608102	PT	0.05-0.1
ENSG00000260464	0.00289971	PT	0.001-0.005
ARHGAP29-AS1	0.104018	PT	0.1-0.5
ENSG00000236098	0.00452399	PT	0.001-0.005
ENSG00000288736	0.00381718	PT	0.001-0.005
ENSG00000223675	0.00329024	PT	0.001-0.005
CNN3-DT	0.223333	PT	0.1-0.5
ALG14-AS1	0.000708019	PT	0-0.001
RWDD3-DT	0.091848	PT	0.05-0.1
ENSG00000228852	0.019743	PT	0.01-0.05
ENSG00000287919	0.000701734	PT	0-0.001
LINC01760	0.000919356	PT	0-0.001
ENSG00000237954	0.00244968	PT	0.001-0.005
LINC01761	0.000266304	PT	0-0.001
LINC02607	0.0535939	PT	0.05-0.1
LINC02790	0.0102789	PT	0.01-0.05
LINC01787	0.0260367	PT	0.01-0.05
DPYD-AS1	0.0776874	PT	0.05-0.1
DPYD-IT1	0.00188098	PT	0.001-0.005
MIR137HG	0.0110796	PT	0.01-0.05
ENSG00000285922	0.000234566	PT	0-0.001
LINC01776	0.0148689	PT	0.01-0.05
PLPPR5-AS1	0.069884	PT	0.05-0.1
LINC01708	0.0495542	PT	0.01-0.05
ENSG00000228084	0.0165506	PT	0.01-0.05
ENSG00000288826	0.00568767	PT	0.005-0.01
ENSG00000241073	0.0187003	PT	0.01-0.05
ENSG00000285530	0.0494545	PT	0.01-0.05
RTCA-AS1	0.148273	PT	0.1-0.5
ENSG00000228086	0.00921763	PT	0.005-0.01
LINC01349	0.200588	PT	0.1-0.5
ENSG00000285525	0.0162301	PT	0.01-0.05
ENSG00000273204	0.0130645	PT	0.01-0.05
ENSG00000235795	0.000431574	PT	0-0.001
DPH5-DT	0.165234	PT	0.1-0.5
ENSG00000289355	0.00135382	PT	0.001-0.005
S1PR1-DT	0.000202152	PT	0-0.001
LINC01307	0.0119155	PT	0.01-0.05
LINC01709	0.0291909	PT	0.01-0.05
ENSG00000233359	0.0347756	PT	0.01-0.05
ENSG00000230864	0.0250511	PT	0.01-0.05
ENSG00000230759	0.00347449	PT	0.001-0.005
RNPC3-DT	0.0708022	PT	0.05-0.1
ENSG00000285981	0.0111516	PT	0.01-0.05
LINC01676	0.00623262	PT	0.005-0.01
LINC01677	0.0308625	PT	0.01-0.05
ENSG00000237480	0.0586468	PT	0.05-0.1
LINC01661	0.0168206	PT	0.01-0.05
ENSG00000289612	0.00591115	PT	0.005-0.01
VAV3-AS1	0.00772068	PT	0.005-0.01
LINC02785	0.059961	PT	0.05-0.1
ENSG00000260879	0.0038195	PT	0.001-0.005
ENSG00000290547	0.00682235	PT	0.005-0.01
ENSG00000285923	0.00593281	PT	0.005-0.01
ENSG00000290126	0.00447706	PT	0.001-0.005
TMEM167B-DT	0.0132959	PT	0.01-0.05
ENSG00000270066	0.0280122	PT	0.01-0.05
ENSG00000290117	0.0014165	PT	0.001-0.005
ENSG00000225113	0.00989928	PT	0.005-0.01
ENSG00000228703	0.00252856	PT	0.001-0.005
ENSG00000260246	0.0198451	PT	0.01-0.05
LINC01768	0.00578811	PT	0.005-0.01
ENSG00000258634	0.0332868	PT	0.01-0.05
LINC01397	0.00249305	PT	0.001-0.005
SLC6A17-AS1	0.000673061	PT	0-0.001
KCNC4-DT	0.000871664	PT	0-0.001
RBM15-AS1	0.0476248	PT	0.01-0.05
LAMTOR5-AS1	0.364951	PT	0.1-0.5
SLC16A4-AS1	0.020936	PT	0.01-0.05
ENSG00000288803	0.00088906	PT	0-0.001
ENSG00000261654	0.00357877	PT	0.001-0.005
ENSG00000232811	0.00278091	PT	0.001-0.005
ENSG00000273010	0.000326731	PT	0-0.001
ENSG00000272982	0.00049966	PT	0-0.001
ENSG00000273221	0.00991057	PT	0.005-0.01
PGBP	0.00219141	PT	0.001-0.005
ENSG00000260948	0.00854977	PT	0.005-0.01
ENSG00000243960	0.00654847	PT	0.005-0.01
LINC01160	0.00348125	PT	0.001-0.005
INKA2-AS1	0.00775676	PT	0.005-0.01
ENSG00000284830	0.00198474	PT	0.001-0.005
LINC01750	0.000337122	PT	0-0.001
LINC02884	0.0384536	PT	0.01-0.05
ENSG00000273483	0.00238778	PT	0.001-0.005
ENSG00000225075	0.0242303	PT	0.01-0.05
PPM1J-DT	0.00331523	PT	0.001-0.005
LINC01356	0.0247548	PT	0.01-0.05
LINC01357	0.0335032	PT	0.01-0.05
SLC16A1-AS1	0.380569	PT	0.1-0.5
ENSG00000287807	0.031339	PT	0.01-0.05
LRIG2-DT	0.086249	PT	0.05-0.1
ENSG00000231128	0.0211081	PT	0.01-0.05
AP4B1-AS1	0.0213427	PT	0.01-0.05
HIPK1-AS1	0.0201162	PT	0.01-0.05
ENSG00000282048	0.000350195	PT	0-0.001
ENSG00000232895	0.427246	PT	0.1-0.5
ENSG00000285698	0.00178002	PT	0.001-0.005
NGF-AS1	0.0155703	PT	0.01-0.05
LINC01649	0.0174517	PT	0.01-0.05
ENSG00000237993	0.000782013	PT	0-0.001
ENSG00000287217	0.00374786	PT	0.001-0.005
ATP1A1-AS1	0.181689	PT	0.1-0.5
LINC01762	0.121328	PT	0.1-0.5
ENSG00000224950	0.0490552	PT	0.01-0.05
ENSG00000286276	0.00110594	PT	0.001-0.005
LINC02868	0.00547608	PT	0.005-0.01
CD101-AS1	0.0346722	PT	0.01-0.05
LINC01525	0.0260761	PT	0.01-0.05
ENSG00000271427	0.00426064	PT	0.001-0.005
TENT5C-DT	0.00229981	PT	0.001-0.005
ENSG00000287980	0.00147248	PT	0.001-0.005
WARS2-IT1	0.00739953	PT	0.005-0.01
WARS2-AS1	0.703475	PT	0.5-1
ENSG00000227712	0.243847	PT	0.1-0.5
LINC01780	0.0470381	PT	0.01-0.05
HAO2-IT1	0.000391652	PT	0-0.001
LINC00622	0.0809308	PT	0.05-0.1
ENSG00000290569	0.0128317	PT	0.01-0.05
ENSG00000290999	0.23144	PT	0.1-0.5
ENSG00000287979	0.00507417	PT	0.005-0.01
LINC00623	0.0492034	PT	0.01-0.05
ENSG00000290903	0.0013247	PT	0.001-0.005
PDE4DIPP4	0.00273093	PT	0.001-0.005
FCGR1BP	0.00352379	PT	0.001-0.005
ENSG00000234998	0.00286296	PT	0.001-0.005
H2BP1	0.00236993	PT	0.001-0.005
ENSG00000227193	0.0250524	PT	0.01-0.05
SRGAP2-AS1	0.000942402	PT	0-0.001
LINC02798	0.0305299	PT	0.01-0.05
ENSG00000228826	0.00602122	PT	0.005-0.01
ENSG00000272583	4.97467e-05	PT	0-0.001
EMBP1	0.0271753	PT	0.01-0.05
ENSG00000232721	0.00485303	PT	0.001-0.005
LINC02591	0.000165794	PT	0-0.001
ENSG00000290735	0.0056285	PT	0.005-0.01
ENSG00000230186	0.0113132	PT	0.01-0.05
ENSG00000289318	0.000122367	PT	0-0.001
LINC02802	0.0278772	PT	0.01-0.05
KMT2CP1	0.00197971	PT	0.001-0.005
ENSG00000224363	0.0071641	PT	0.005-0.01
LINC01145	0.0727009	PT	0.05-0.1
ENSG00000276216	0.00266395	PT	0.001-0.005
ENSG00000287374	0.000325198	PT	0-0.001
NBPF25P	0.0840777	PT	0.05-0.1
LIX1L-AS1	0.0466346	PT	0.01-0.05
ENSG00000278431	0.000853226	PT	0-0.001
ENSG00000287190	0.00859975	PT	0.005-0.01
LINC01719	0.0940783	PT	0.05-0.1
ENSG00000276509	0.000326134	PT	0-0.001
ENSG00000290578	0.0340383	PT	0.01-0.05
ENSG00000287978	0.00633614	PT	0.005-0.01
ENSG00000291242	0.0285364	PT	0.01-0.05
ENSG00000289321	0.00664124	PT	0.005-0.01
ENSG00000290557	0.0152625	PT	0.01-0.05
ENSG00000291243	0.00402476	PT	0.001-0.005
ENSG00000234225	0.000983374	PT	0-0.001
ENSG00000237188	0.283984	PT	0.1-0.5
LINC00624	0.0823399	PT	0.05-0.1
ENSG00000289419	0.0193892	PT	0.01-0.05
ENSG00000234190	0.00948563	PT	0.005-0.01
ENSG00000290705	0.0272881	PT	0.01-0.05
ENSG00000273059	0.00972691	PT	0.005-0.01
LINC02804	0.0546879	PT	0.05-0.1
LINC02805	0.00277067	PT	0.001-0.005
ENSG00000227733	0.0171796	PT	0.01-0.05
LINC01731	0.000610736	PT	0-0.001
LINC01138	0.220588	PT	0.1-0.5
ENSG00000224481	0.00853873	PT	0.005-0.01
ENSG00000272824	0.000895812	PT	0-0.001
ENSG00000291232	0.00981345	PT	0.005-0.01
ENSG00000254539	0.0103965	PT	0.01-0.05
ENSG00000274265	0.164378	PT	0.1-0.5
ENSG00000289614	0.108169	PT	0.1-0.5
ENSG00000291233	0.00622619	PT	0.005-0.01
ENSG00000272755	0.0128844	PT	0.01-0.05
LINC00869	0.090447	PT	0.05-0.1
ENSG00000290790	0.00763264	PT	0.005-0.01
ENSG00000290791	0.0217225	PT	0.01-0.05
ENSG00000290792	0.0140549	PT	0.01-0.05
ENSG00000264207	0.00160708	PT	0.001-0.005
ENSG00000285184	0.080666	PT	0.05-0.1
LINC02988	0.0125995	PT	0.01-0.05
ENSG00000276110	0.00872159	PT	0.005-0.01
ENSG00000289041	0.00457236	PT	0.001-0.005
FALEC	0.00541203	PT	0.005-0.01
ADAMTSL4-AS2	0.0214811	PT	0.01-0.05
ADAMTSL4-AS1	0.0026649	PT	0.001-0.005
ENSG00000289457	0.0103588	PT	0.01-0.05
ENSG00000288880	0.0705255	PT	0.05-0.1
ENSG00000231073	0.00116733	PT	0.001-0.005
ENSG00000261168	0.00508744	PT	0.005-0.01
ENSG00000289288	0.00431562	PT	0.001-0.005
ZNF687-AS1	0.00424302	PT	0.001-0.005
ENSG00000273481	0.00185119	PT	0.001-0.005
ENSG00000224645	7.31918e-05	PT	0-0.001
RFX5-AS1	0.00371473	PT	0.001-0.005
ENSG00000232536	0.0063082	PT	0.005-0.01
ENSG00000250734	0.0086418	PT	0.005-0.01
ENSG00000227045	0.00757198	PT	0.005-0.01
ENSG00000269621	0.0063515	PT	0.005-0.01
ENSG00000268288	0.00096278	PT	0-0.001
TDRKH-AS1	0.0114497	PT	0.01-0.05
ENSG00000269489	0.00172614	PT	0.001-0.005
C2CD4D-AS1	0.00933758	PT	0.005-0.01
ENSG00000285651	0.0199954	PT	0.01-0.05
ENSG00000286581	0.00457261	PT	0.001-0.005
ENSG00000229021	0.0152846	PT	0.01-0.05
ENSG00000226716	0.0010013	PT	0.001-0.005
FLG-AS1	0.430739	PT	0.1-0.5
ENSG00000289062	0.00208401	PT	0.001-0.005
LINC01527	0.0110471	PT	0.01-0.05
ENSG00000229699	0.00311368	PT	0.001-0.005
ENSG00000285867	0.00597985	PT	0.005-0.01
ENSG00000272030	0.031788	PT	0.01-0.05
ENSG00000243613	0.000379995	PT	0-0.001
ENSG00000233222	0.000174247	PT	0-0.001
ENSG00000284738	0.0387601	PT	0.01-0.05
ENSG00000289935	0.000322369	PT	0-0.001
ENSG00000282386	0.00667893	PT	0.005-0.01
ENSG00000273026	0.00115867	PT	0.001-0.005
JTB-DT	0.00963958	PT	0.005-0.01
IL6R-AS1	0.00404349	PT	0.001-0.005
UBE2Q1-AS1	0.00020702	PT	0-0.001
ENSG00000286391	0.000149858	PT	0-0.001
ENSG00000287064	0.00100249	PT	0.001-0.005
ENSG00000270361	0.000272835	PT	0-0.001
ENSG00000271380	0.017537	PT	0.01-0.05
ENSG00000289103	0.00224093	PT	0.001-0.005
THBS3-AS1	0.0152629	PT	0.01-0.05
ENSG00000236263	0.00204678	PT	0.001-0.005
GBAP1	0.0518002	PT	0.05-0.1
RUSC1-AS1	0.0385066	PT	0.01-0.05
ASH1L-IT1	0.00326181	PT	0.001-0.005
ASH1L-AS1	0.0245186	PT	0.01-0.05
ENSG00000287839	0.00226882	PT	0.001-0.005
ENSG00000227673	0.00347685	PT	0.001-0.005
ARHGEF2-AS2	0.00284791	PT	0.001-0.005
ARHGEF2-AS1	0.0177611	PT	0.01-0.05
ENSG00000285677	0.0302239	PT	0.01-0.05
ENSG00000237390	0.00167617	PT	0.001-0.005
MIR9-1HG	0.0251373	PT	0.01-0.05
ENSG00000289593	0.00020715	PT	0-0.001
ENSG00000260460	0.00540044	PT	0.005-0.01
BCAN-AS1	0.00250976	PT	0.001-0.005
BCAN-AS2	0.00102553	PT	0.001-0.005
ENSG00000237588	0.00472606	PT	0.001-0.005
ENSG00000285570	0.0116091	PT	0.01-0.05
ENSG00000223356	0.000510472	PT	0-0.001
ENSG00000290592	0.0100126	PT	0.01-0.05
LINC02772	0.00146241	PT	0.001-0.005
ENSG00000227217	0.00182749	PT	0.001-0.005
ENSG00000291226	0.0108402	PT	0.01-0.05
LINC01704	0.00573241	PT	0.005-0.01
ENSG00000176320	0.00133059	PT	0.001-0.005
ENSG00000236656	0.00421846	PT	0.001-0.005
CADM3-AS1	0.00047472	PT	0-0.001
ENSG00000228560	0.0241681	PT	0.01-0.05
LINC02819	0.0123633	PT	0.01-0.05
ENSG00000289484	0.0140248	PT	0.01-0.05
ENSG00000288775	0.000478918	PT	0-0.001
SNHG28	0.0230003	PT	0.01-0.05
ENSG00000272668	0.0346399	PT	0.01-0.05
ENSG00000290105	0.000473278	PT	0-0.001
ENSG00000287040	0.00348651	PT	0.001-0.005
LINC01133	0.0156797	PT	0.01-0.05
ENSG00000225279	0.00946265	PT	0.005-0.01
ENSG00000227741	0.00332451	PT	0.001-0.005
DCAF8-DT	0.0032878	PT	0.001-0.005
ENSG00000234425	0.00983222	PT	0.005-0.01
ENSG00000228863	0.00451754	PT	0.001-0.005
ENSG00000198358	0.00988211	PT	0.005-0.01
ENSG00000289121	0.0203434	PT	0.01-0.05
NECTIN4-AS1	0.000323284	PT	0-0.001
ENSG00000224985	0.00409376	PT	0.001-0.005
ENSG00000289106	0.0158283	PT	0.01-0.05
ENSG00000288670	0.046862	PT	0.01-0.05
ENSG00000289141	0.00116817	PT	0.001-0.005
ENSG00000283696	0.0849205	PT	0.05-0.1
ENSG00000288093	0.0370529	PT	0.01-0.05
ENSG00000283360	0.0373569	PT	0.01-0.05
ATF6-DT	0.0188962	PT	0.01-0.05
ENSG00000285636	0.0128584	PT	0.01-0.05
RGS5-AS1	0.0221797	PT	0.01-0.05
ENSG00000232995	0.0148554	PT	0.01-0.05
ENSG00000269887	0.00317268	PT	0.001-0.005
PBX1-AS1	0.00365838	PT	0.001-0.005
ENSG00000271917	0.0191723	PT	0.01-0.05
ENSG00000289408	0.00297019	PT	0.001-0.005
LRRC52-AS1	0.0208462	PT	0.01-0.05
ENSG00000236206	0.0192663	PT	0.01-0.05
ENSG00000273365	0.000176269	PT	0-0.001
TMCO1-AS1	0.0304934	PT	0.01-0.05
ENSG00000236364	0.00264896	PT	0.001-0.005
FAM78B-AS1	0.00146313	PT	0.001-0.005
ENSG00000230898	0.000180186	PT	0-0.001
ENSG00000229588	0.0342718	PT	0.01-0.05
ENSG00000225325	0.0317353	PT	0.01-0.05
LINC01675	0.00568788	PT	0.005-0.01
FMO9P	0.00110426	PT	0.001-0.005
LINC01363	0.0184726	PT	0.01-0.05
POU2F1-DT	0.00158224	PT	0.001-0.005
ENSG00000272033	0.00501349	PT	0.005-0.01
ENSG00000287218	0.00103706	PT	0.001-0.005
ENSG00000273160	0.000105432	PT	0-0.001
ENSG00000241666	0.00185149	PT	0.001-0.005
ENSG00000228697	0.0808911	PT	0.05-0.1
ENSG00000285622	0.18742	PT	0.1-0.5
LINC00626	0.00263904	PT	0.001-0.005
ENSG00000287831	0.00403882	PT	0.001-0.005
LINC00970	0.0027701	PT	0.001-0.005
ENSG00000287282	0.00193441	PT	0.001-0.005
ENSG00000237707	0.00280722	PT	0.001-0.005
ENSG00000235575	0.0103061	PT	0.01-0.05
ENSG00000213062	0.0306522	PT	0.01-0.05
LINC01681	0.0345448	PT	0.01-0.05
LINC01142	0.00150553	PT	0.001-0.005
GORAB-AS1	0.0140592	PT	0.01-0.05
ENSG00000235303	0.0102815	PT	0.01-0.05
ENSG00000271811	0.00305228	PT	0.001-0.005
ENSG00000231424	0.365096	PT	0.1-0.5
DNM3-IT1	0.000213502	PT	0-0.001
DNM3OS	0.0146491	PT	0.01-0.05
ENSG00000287336	0.00222021	PT	0.001-0.005
ENSG00000224228	0.0941245	PT	0.05-0.1
PRDX6-AS1	0.249476	PT	0.1-0.5
ENSG00000238272	0.0115281	PT	0.01-0.05
ENSG00000289426	0.0104665	PT	0.01-0.05
GAS5	0.171279	PT	0.1-0.5
GAS5-AS1	0.00948975	PT	0.005-0.01
RC3H1-IT1	0.00638573	PT	0.005-0.01
RC3H1-DT	0.000211888	PT	0-0.001
RABGAP1L-DT	0.0486297	PT	0.01-0.05
RABGAP1L-IT1	0.0137531	PT	0.01-0.05
RABGAP1L-AS1	0.0305236	PT	0.01-0.05
ENSG00000289425	0.00532328	PT	0.005-0.01
ENSG00000287697	0.0186341	PT	0.01-0.05
ENSG00000230687	0.000220222	PT	0-0.001
ENSG00000260990	0.0124637	PT	0.01-0.05
LINC02803	0.0243079	PT	0.01-0.05
ENSG00000228686	0.00207361	PT	0.001-0.005
COP1-DT	0.128238	PT	0.1-0.5
ENSG00000286754	0.00151114	PT	0.001-0.005
LINC01645	0.0866558	PT	0.05-0.1
ENSG00000227579	0.13942	PT	0.1-0.5
LINC01741	0.00121396	PT	0.001-0.005
RASAL2-AS1	0.00933914	PT	0.005-0.01
C1orf220	0.00381843	PT	0.001-0.005
ENSG00000273384	0.000538339	PT	0-0.001
RALGPS2-AS1	0.00248232	PT	0.001-0.005
ENSG00000289432	0.000321958	PT	0-0.001
ENSG00000261250	0.000111539	PT	0-0.001
ENSG00000243062	0.00921348	PT	0.005-0.01
LINC02818	0.00388475	PT	0.001-0.005
ENSG00000272906	0.0111944	PT	0.01-0.05
ENSG00000261831	0.00603037	PT	0.005-0.01
ENSG00000260360	0.00290628	PT	0.001-0.005
OVAAL	0.0254653	PT	0.01-0.05
ENSG00000243155	0.0256651	PT	0.01-0.05
KIAA1614-AS1	0.00927286	PT	0.005-0.01
ENSG00000289589	0.000894326	PT	0-0.001
LINC01732	0.00156274	PT	0.001-0.005
LINC01699	0.000157279	PT	0-0.001
ENSG00000288574	3.92554e-05	PT	0-0.001
ENSG00000287452	0.0074793	PT	0.005-0.01
ENSG00000224810	0.00477291	PT	0.001-0.005
LINC01344	0.0864142	PT	0.05-0.1
ENSG00000232309	0.00454131	PT	0.001-0.005
ENSG00000289573	9.05489e-05	PT	0-0.001
DHX9-AS1	0.0367589	PT	0.01-0.05
LAMC1-AS1	0.000206464	PT	0-0.001
SMG7-AS1	0.0140947	PT	0.01-0.05
ENSG00000289099	0.00153632	PT	0.001-0.005
ENSG00000286966	0.000194274	PT	0-0.001
ENSG00000289581	0.0972595	PT	0.05-0.1
ENSG00000286655	0.0246199	PT	0.01-0.05
ENSG00000230470	0.000508349	PT	0-0.001
ENSG00000285847	0.0139747	PT	0.01-0.05
ENSG00000290066	0.00035753	PT	0-0.001
ENSG00000286378	0.00114473	PT	0.001-0.005
LINC01633	0.00391234	PT	0.001-0.005
ENSG00000273004	0.00373337	PT	0.001-0.005
LINC01350	0.0268945	PT	0.01-0.05
ENSG00000261729	0.00944726	PT	0.005-0.01
ENSG00000288078	0.00565629	PT	0.005-0.01
PDC-AS1	0.345552	PT	0.1-0.5
ENSG00000273198	0.000446188	PT	0-0.001
ENSG00000288562	0.00265264	PT	0.001-0.005
PACERR	0.000896077	PT	0-0.001
LINC01036	0.266538	PT	0.1-0.5
ENSG00000285894	0.0292728	PT	0.01-0.05
ENSG00000225006	0.0190964	PT	0.01-0.05
ENSG00000237283	0.00788861	PT	0.005-0.01
ENSG00000238054	0.00164265	PT	0.001-0.005
LINC01035	0.0308106	PT	0.01-0.05
LINC01701	0.0317599	PT	0.01-0.05
ENSG00000287472	0.00152987	PT	0.001-0.005
ENSG00000225811	0.0332406	PT	0.01-0.05
ENSG00000241505	0.0073666	PT	0.005-0.01
LINC01720	0.0311215	PT	0.01-0.05
ENSG00000285638	0.0734697	PT	0.05-0.1
LINC01680	0.000416913	PT	0-0.001
LINC02770	0.0504594	PT	0.05-0.1
ENSG00000223344	0.0100271	PT	0.01-0.05
ENSG00000285280	0.219713	PT	0.1-0.5
ENSG00000236069	0.000815679	PT	0-0.001
ENSG00000289995	0.00680159	PT	0.005-0.01
LINC01031	0.0287667	PT	0.01-0.05
ENSG00000286285	0.00796152	PT	0.005-0.01
ENSG00000227240	0.148337	PT	0.1-0.5
ENSG00000226640	0.00234736	PT	0.001-0.005
ENSG00000285718	0.041541	PT	0.01-0.05
ENSG00000287364	0.00422727	PT	0.001-0.005
LINC01724	0.00203596	PT	0.001-0.005
ENSG00000290127	0.0127124	PT	0.01-0.05
ENSG00000224901	0.00500569	PT	0.005-0.01
ENSG00000287989	0.025565	PT	0.01-0.05
ENSG00000223881	0.000551426	PT	0-0.001
ENSG00000261573	0.00138256	PT	0.001-0.005
MIR181A1HG	0.326894	PT	0.1-0.5
ENSG00000225172	0.00217921	PT	0.001-0.005
LINC01222	0.00279647	PT	0.001-0.005
LINC01221	0.0174643	PT	0.01-0.05
ENSG00000286541	0.00942647	PT	0.005-0.01
LINC02789	0.0668262	PT	0.05-0.1
ENSG00000290125	0.00201689	PT	0.001-0.005
LINC00862	0.253612	PT	0.1-0.5
ENSG00000230623	0.158031	PT	0.1-0.5
ENSG00000282849	0.00401877	PT	0.001-0.005
DDX59-AS1	0.0123125	PT	0.01-0.05
ENSG00000229191	0.00229875	PT	0.001-0.005
ENSG00000234132	0.00462239	PT	0.001-0.005
ENSG00000282221	0.0229035	PT	0.01-0.05
CSRP1-AS1	0.0369761	PT	0.01-0.05
IPO9-AS1	0.0488274	PT	0.01-0.05
ENSG00000223774	0.00432895	PT	0.001-0.005
ELF3-AS1	0.0475001	PT	0.01-0.05
ENSG00000249007	0.0088405	PT	0.005-0.01
ENSG00000226862	0.00602351	PT	0.005-0.01
PCAT6	0.011802	PT	0.01-0.05
ENSG00000291234	0.3858	PT	0.1-0.5
ENSG00000234775	0.00275175	PT	0.001-0.005
ENSG00000224671	0.00295113	PT	0.001-0.005
LINC01353	0.0112052	PT	0.01-0.05
ENSG00000288925	0.000656829	PT	0-0.001
BTG2-DT	0.00366228	PT	0.001-0.005
ENSG00000286383	0.00857583	PT	0.005-0.01
LINC00303	0.00702675	PT	0.005-0.01
ENSG00000286572	0.0083182	PT	0.005-0.01
LINC00628	0.000510472	PT	0-0.001
PPP1R15B-AS1	0.0908647	PT	0.05-0.1
ENSG00000288934	0.0066729	PT	0.005-0.01
ENSG00000240710	0.032339	PT	0.01-0.05
ENSG00000240219	0.0382267	PT	0.01-0.05
ENSG00000287197	0.00784601	PT	0.005-0.01
TMCC2-AS1	0.00110399	PT	0.001-0.005
LEMD1-AS1	0.00851834	PT	0.005-0.01
LEMD1-DT	0.00617868	PT	0.005-0.01
ENSG00000285521	0.00998253	PT	0.005-0.01
ENSG00000286619	0.0717101	PT	0.05-0.1
AVPR1B-DT	0.0551703	PT	0.05-0.1
ENSG00000287432	0.00118804	PT	0.001-0.005
IKBKE-AS1	0.0124949	PT	0.01-0.05
ENSG00000261000	0.000130485	PT	0-0.001
ENSG00000243636	0.00155402	PT	0.001-0.005
LINC02942	0.0214246	PT	0.01-0.05
ENSG00000283044	0.00386335	PT	0.001-0.005
ENSG00000236911	0.00595476	PT	0.005-0.01
MIR29B2CHG	0.731133	PT	0.5-1
ENSG00000289071	0.000508349	PT	0-0.001
LINC02767	0.00310289	PT	0.001-0.005
ENSG00000286198	0.00329765	PT	0.001-0.005
LINC01735	0.00080471	PT	0-0.001
LINC02769	0.00413627	PT	0.001-0.005
LINC01717	0.0015528	PT	0.001-0.005
LINC01774	0.000296939	PT	0-0.001
ENSG00000287046	0.000154765	PT	0-0.001
ENSG00000232537	0.0220986	PT	0.01-0.05
LINC01698	0.00940854	PT	0.005-0.01
MIR205HG	0.000524326	PT	0-0.001
ENSG00000224260	0.0235236	PT	0.01-0.05
HSD11B1-AS1	0.158203	PT	0.1-0.5
ENSG00000287343	0.00278707	PT	0.001-0.005
SERTAD4-AS1	0.00643998	PT	0.005-0.01
ENSG00000287354	0.00834589	PT	0.005-0.01
ENSG00000287157	7.98719e-05	PT	0-0.001
ENSG00000284376	0.0284954	PT	0.01-0.05
ENSG00000287033	0.00286031	PT	0.001-0.005
LINC00467	0.457262	PT	0.1-0.5
ENSG00000228792	0.00279571	PT	0.001-0.005
NTRAS	0.00260649	PT	0.001-0.005
NEK2-DT	0.0118977	PT	0.01-0.05
ENSG00000226868	0.00870172	PT	0.005-0.01
LPGAT1-AS1	0.00742569	PT	0.005-0.01
ENSG00000229983	0.0108356	PT	0.01-0.05
LINC02608	0.0880954	PT	0.05-0.1
ENSG00000230063	0.00406356	PT	0.001-0.005
ENSG00000234915	0.047737	PT	0.01-0.05
ENSG00000229832	0.000227962	PT	0-0.001
ENSG00000286213	0.0152129	PT	0.01-0.05
LINC01740	0.00295927	PT	0.001-0.005
ENSG00000260805	0.00648952	PT	0.005-0.01
LINC02773	3.79083e-05	PT	0-0.001
FLVCR1-DT	0.0501024	PT	0.05-0.1
ENSG00000225233	0.0625408	PT	0.05-0.1
ENSG00000228255	0.0620725	PT	0.05-0.1
PROX1-AS1	0.0434861	PT	0.01-0.05
ENSG00000274895	0.00218508	PT	0.001-0.005
LINC02775	0.0527592	PT	0.05-0.1
ENSG00000228470	0.0120839	PT	0.01-0.05
ENSG00000287008	0.00866112	PT	0.005-0.01
ENSG00000229242	0.00393471	PT	0.001-0.005
USH2A-AS2	0.000719615	PT	0-0.001
USH2A-AS1	0.00299886	PT	0.001-0.005
SPATA17-AS1	0.000168155	PT	0-0.001
LINC00210	0.0125033	PT	0.01-0.05
LINC01653	0.0114517	PT	0.01-0.05
LINC02869	0.0329032	PT	0.01-0.05
LINC01710	8.03316e-05	PT	0-0.001
LYPLAL1-DT	0.14025	PT	0.1-0.5
ENSG00000223842	0.00142895	PT	0.001-0.005
ENSG00000277007	0.0354446	PT	0.01-0.05
ENSG00000287676	0.0182536	PT	0.01-0.05
LYPLAL1-AS1	0.199686	PT	0.1-0.5
ENSG00000238232	0.000322037	PT	0-0.001
ENSG00000226927	0.000233944	PT	0-0.001
LINC02779	0.00028163	PT	0-0.001
RNU6ATAC35P	0.000894262	PT	0-0.001
ENSG00000272823	0.000264504	PT	0-0.001
LINC01352	0.00520015	PT	0.005-0.01
HLX-AS1	0.0258679	PT	0.01-0.05
ENSG00000289142	0.000208733	PT	0-0.001
LINC02817	0.00101704	PT	0.001-0.005
ENSG00000232436	0.00248458	PT	0.001-0.005
ENSG00000286398	0.00228445	PT	0.001-0.005
LINC01655	0.00162924	PT	0.001-0.005
LINC02257	0.0192433	PT	0.01-0.05
LINC02474	0.0109327	PT	0.01-0.05
LINC01705	0.00706979	PT	0.005-0.01
ENSG00000236230	0.0990426	PT	0.05-0.1
ENSG00000276997	0.0245335	PT	0.01-0.05
TAF1A-AS1	0.011413	PT	0.01-0.05
ENSG00000272750	0.00294453	PT	0.001-0.005
ENSG00000287684	0.0147523	PT	0.01-0.05
ENSG00000287338	0.0165425	PT	0.01-0.05
ENSG00000226601	0.00514935	PT	0.005-0.01
ENSG00000288999	0.0169615	PT	0.01-0.05
ENSG00000291068	0.267149	PT	0.1-0.5
ENSG00000290989	0.146611	PT	0.1-0.5
ENSG00000278467	0.00152634	PT	0.001-0.005
ENSG00000232628	0.00164391	PT	0.001-0.005
ENSG00000237101	0.0103832	PT	0.01-0.05
CNIH3-AS2	0.00170358	PT	0.001-0.005
ENSG00000286174	0.00396922	PT	0.001-0.005
CNIH3-AS1	0.00181246	PT	0.001-0.005
LINC02813	0.00233335	PT	0.001-0.005
ENSG00000286719	0.0192211	PT	0.01-0.05
LINC02765	0.00528092	PT	0.005-0.01
ENSG00000282418	0.00462145	PT	0.001-0.005
ENSG00000289602	0.00787977	PT	0.005-0.01
ENSG00000227496	0.0435423	PT	0.01-0.05
ENSG00000226349	0.0296959	PT	0.01-0.05
ENSG00000242861	0.344985	PT	0.1-0.5
H3-3A-DT	0.0383511	PT	0.01-0.05
LINC01703	0.0263165	PT	0.01-0.05
ACBD3-AS1	0.00225574	PT	0.001-0.005
ENSG00000289348	0.00320941	PT	0.001-0.005
ENSG00000287627	0.00750289	PT	0.005-0.01
ITPKB-IT1	0.000946435	PT	0-0.001
ITPKB-AS1	0.00733991	PT	0.005-0.01
ENSG00000287259	0.0032607	PT	0.001-0.005
ENSG00000287532	0.0175796	PT	0.01-0.05
ENSG00000228625	0.00693756	PT	0.005-0.01
ENSG00000287525	0.0038005	PT	0.001-0.005
LINC01641	0.00734746	PT	0.005-0.01
ENSG00000287205	0.0013485	PT	0.001-0.005
SNAP47-AS1	0.000111539	PT	0-0.001
LINC02809	0.00256779	PT	0.001-0.005
ENSG00000287895	0.000898932	PT	0-0.001
IBA57-DT	0.00101928	PT	0.001-0.005
OBSCN-AS1	0.0307814	PT	0.01-0.05
ENSG00000269934	0.0231892	PT	0.01-0.05
ENSG00000270110	0.00489886	PT	0.001-0.005
ENSG00000286773	0.00086952	PT	0-0.001
ENSG00000287315	0.0209221	PT	0.01-0.05
ENSG00000270104	0.00112033	PT	0.001-0.005
ENSG00000270094	0.00144505	PT	0.001-0.005
ENSG00000231563	0.041434	PT	0.01-0.05
LINC02815	0.00191431	PT	0.001-0.005
LINC02814	0.0264593	PT	0.01-0.05
ENSG00000233920	0.00689298	PT	0.005-0.01
TMEM78	0.00370019	PT	0.001-0.005
RAB4A-AS1	0.113441	PT	0.1-0.5
ENSG00000237481	0.00755595	PT	0.005-0.01
ENSG00000288862	0.00495488	PT	0.001-0.005
NUP133-DT	0.0111103	PT	0.01-0.05
LINC01682	0.0371285	PT	0.01-0.05
LINC01736	0.000728766	PT	0-0.001
ENSG00000227006	0.00953698	PT	0.005-0.01
ENSG00000224407	0.000821971	PT	0-0.001
ENSG00000282564	0.0656633	PT	0.05-0.1
ENSG00000244137	0.00951544	PT	0.005-0.01
ENSG00000223393	0.00229808	PT	0.001-0.005
ENSG00000288037	0.0110653	PT	0.01-0.05
ENSG00000287395	0.00242851	PT	0.001-0.005
ENSG00000233461	0.00612481	PT	0.005-0.01
LINC00582	0.00646462	PT	0.005-0.01
ENSG00000286071	0.0246197	PT	0.01-0.05
DISC1-IT1	0.000166121	PT	0-0.001
ENSG00000235152	0.00714118	PT	0.005-0.01
ENSG00000236372	0.00129249	PT	0.001-0.005
LINC01745	0.00249241	PT	0.001-0.005
LINC01744	0.0131471	PT	0.01-0.05
ENSG00000286774	0.0160254	PT	0.01-0.05
ENSG00000287423	0.00043827	PT	0-0.001
ENSG00000289305	0.010164	PT	0.01-0.05
ENSG00000286109	0.00136849	PT	0.001-0.005
ENSG00000286666	0.00481436	PT	0.001-0.005
ENSG00000287921	0.000684933	PT	0-0.001
ENSG00000233332	0.00346265	PT	0.001-0.005
SLC35F3-AS1	0.00212782	PT	0.001-0.005
ENSG00000236358	0.0227208	PT	0.01-0.05
ENSG00000273367	0.00162315	PT	0.001-0.005
COA6-AS1	0.0864691	PT	0.05-0.1
ENSG00000286210	0.00125462	PT	0.001-0.005
ENSG00000289057	0.0017823	PT	0.001-0.005
ENSG00000228830	0.00925951	PT	0.005-0.01
LINC00184	0.0027703	PT	0.001-0.005
ENSG00000228044	0.00660777	PT	0.005-0.01
ENSG00000230628	0.0202925	PT	0.01-0.05
ENSG00000282097	0.0120979	PT	0.01-0.05
LINC01132	0.00355341	PT	0.001-0.005
LINC02961	0.00135715	PT	0.001-0.005
ENSG00000286263	0.0425399	PT	0.01-0.05
LINC02971	0.00230693	PT	0.001-0.005
LNCATV	0.0199244	PT	0.01-0.05
ENSG00000258082	0.000266304	PT	0-0.001
LINC01348	0.0183408	PT	0.01-0.05
ENSG00000273416	4.97467e-05	PT	0-0.001
ENSG00000289114	0.00822656	PT	0.005-0.01
LYST-AS1	0.000509354	PT	0-0.001
LINC02768	0.00244812	PT	0.001-0.005
ENSG00000286142	0.000887114	PT	0-0.001
LGALS8-AS1	0.00270958	PT	0.001-0.005
ENSG00000273058	0.00807339	PT	0.005-0.01
ENSG00000230325	0.0532706	PT	0.05-0.1
ENSG00000289628	4.53021e-05	PT	0-0.001
ENSG00000237250	0.0144956	PT	0.01-0.05
ENSG00000234464	0.0478811	PT	0.01-0.05
LINC01139	0.0943143	PT	0.05-0.1
ENSG00000231877	0.0187331	PT	0.01-0.05
ENSG00000259776	0.00190436	PT	0.001-0.005
CHRM3-AS2	0.0167186	PT	0.01-0.05
CHRM3-AS1	0.0252164	PT	0.01-0.05
ENSG00000231979	0.039767	PT	0.01-0.05
ENSG00000230015	0.00275038	PT	0.001-0.005
ENSG00000226919	0.00133668	PT	0.001-0.005
ENSG00000286496	0.00252431	PT	0.001-0.005
ENSG00000287516	0.0121526	PT	0.01-0.05
ENSG00000287738	0.0120796	PT	0.01-0.05
ENSG00000287513	0.000773036	PT	0-0.001
ENSG00000288723	0.0799504	PT	0.05-0.1
ENSG00000272865	0.024303	PT	0.01-0.05
ENSG00000224525	0.00013879	PT	0-0.001
ENSG00000291216	0.0103744	PT	0.01-0.05
LINC01347	0.0602969	PT	0.05-0.1
ENSG00000227230	0.00737389	PT	0.005-0.01
ENSG00000232085	0.00311141	PT	0.001-0.005
ENSG00000236031	0.00300387	PT	0.001-0.005
ENSG00000232184	0.000884939	PT	0-0.001
AKT3-IT1	0.00557283	PT	0.005-0.01
LINC02774	0.058707	PT	0.05-0.1
ENSG00000289055	0.00641752	PT	0.005-0.01
ENSG00000229960	0.0114864	PT	0.01-0.05
ENSG00000289439	0.0171178	PT	0.01-0.05
ENSG00000240963	0.125046	PT	0.1-0.5
ENSG00000287601	0.00130283	PT	0.001-0.005
ENSG00000273175	0.000732733	PT	0-0.001
ENSG00000272195	0.0251148	PT	0.01-0.05
KIF26B-AS1	0.0129144	PT	0.01-0.05
ENSG00000231612	0.00125984	PT	0.001-0.005
ENSG00000235096	0.0023352	PT	0.001-0.005
SMYD3-AS1	0.00147445	PT	0.001-0.005
SMYD3-IT1	4.93732e-05	PT	0-0.001
LINC01743	0.00531494	PT	0.005-0.01
ENSG00000225300	0.0130257	PT	0.01-0.05
ENSG00000260698	0.0107485	PT	0.01-0.05
ENSG00000235021	0.00116213	PT	0.001-0.005
ENSG00000260855	0.0108668	PT	0.01-0.05
LINC01341	0.0983278	PT	0.05-0.1
ENSG00000286747	0.00274368	PT	0.001-0.005
LINC02897	0.00471015	PT	0.001-0.005
ENSG00000259865	0.0848816	PT	0.05-0.1
ENSG00000290124	0.0349852	PT	0.01-0.05
ENSG00000290683	0.109068	PT	0.1-0.5
ENSG00000232347	0.0163868	PT	0.01-0.05
ENSG00000289566	0.0244915	PT	0.01-0.05
ZNF496-DT	0.1399	PT	0.1-0.5
ENSG00000286216	0.0107021	PT	0.01-0.05
ENSG00000236817	0.0437548	PT	0.01-0.05
ENSG00000235749	0.016395	PT	0.01-0.05
ENSG00000290612	0.00137188	PT	0.001-0.005
ENSG00000290608	0.00135625	PT	0.001-0.005
ENSG00000224521	0.00461234	PT	0.001-0.005
ZNF692-DT	0.000914938	PT	0-0.001
ENSG00000227061	0.00108942	PT	0.001-0.005
ENSG00000228643	0.0913125	PT	0.05-0.1
ENSG00000235779	0.00770702	PT	0.005-0.01
LINC01865	0.012001	PT	0.01-0.05
ENSG00000236856	0.004658	PT	0.001-0.005
ENSG00000226277	0.000940607	PT	0-0.001
LINC01874	0.00995073	PT	0.005-0.01
ENSG00000233633	0.0151388	PT	0.01-0.05
TMEM18-DT	0.00752988	PT	0.005-0.01
ENSG00000227713	0.00562435	PT	0.005-0.01
ENSG00000223751	0.00133831	PT	0.001-0.005
ENSG00000231173	0.000298606	PT	0-0.001
LINC01939	0.000131207	PT	0-0.001
ENSG00000234796	0.0012889	PT	0.001-0.005
SNTG2-AS1	0.0120746	PT	0.01-0.05
ENSG00000235403	0.00198407	PT	0.001-0.005
ENSG00000233553	0.00225266	PT	0.001-0.005
ENSG00000231482	0.0360004	PT	0.01-0.05
ENSG00000228613	0.00773663	PT	0.005-0.01
ENSG00000203635	0.00592743	PT	0.005-0.01
ENSG00000284600	0.00376854	PT	0.001-0.005
ENSG00000290112	0.00328762	PT	0.001-0.005
ENSG00000234929	0.011017	PT	0.01-0.05
ENSG00000289608	0.00142274	PT	0.001-0.005
ENSG00000237720	0.0161102	PT	0.01-0.05
LINC01250	0.0622807	PT	0.05-0.1
ENSG00000236760	0.0222779	PT	0.01-0.05
EIPR1-IT1	0.00144762	PT	0.001-0.005
TRAPPC12-AS1	0.0031668	PT	0.001-0.005
ENSG00000271868	0.000748846	PT	0-0.001
ENSG00000235078	0.006153	PT	0.005-0.01
ENSG00000242282	0.0735629	PT	0.05-0.1
RNASEH1-DT	0.0378529	PT	0.01-0.05
ENSG00000287126	0.019195	PT	0.01-0.05
ENSG00000237370	0.00292696	PT	0.001-0.005
LINC01304	0.00501021	PT	0.005-0.01
ENSG00000229550	0.00105676	PT	0.001-0.005
ENSG00000291325	0.0531841	PT	0.05-0.1
LINC01249	0.00299072	PT	0.001-0.005
ENSG00000232835	0.00109062	PT	0.001-0.005
LINC01248	0.00291776	PT	0.001-0.005
ENSG00000242540	0.00930266	PT	0.005-0.01
ENSG00000236106	0.001729	PT	0.001-0.005
LINC01810	0.00156828	PT	0.001-0.005
SILC1	0.0163805	PT	0.01-0.05
ENSG00000234275	0.0222299	PT	0.01-0.05
LINC01247	0.0016076	PT	0.001-0.005
LINC01824	0.00220758	PT	0.001-0.005
MIR7515HG	0.00626816	PT	0.005-0.01
LINC00487	0.018612	PT	0.01-0.05
NRIR	0.0117185	PT	0.01-0.05
GRASLND	0.00538147	PT	0.005-0.01
ENSG00000223884	0.00338665	PT	0.001-0.005
LINC02973	0.000575023	PT	0-0.001
ENSG00000229727	0.00821601	PT	0.005-0.01
ENSG00000287119	0.000953746	PT	0-0.001
LINC01871	0.00393152	PT	0.001-0.005
ENSG00000290092	0.000864612	PT	0-0.001
ENSG00000226506	0.00229961	PT	0.001-0.005
LINC00298	0.00799362	PT	0.005-0.01
ENSG00000286857	0.00310836	PT	0.001-0.005
LINC00299	0.0989605	PT	0.05-0.1
LINC01814	0.0606541	PT	0.05-0.1
ENSG00000285591	0.00365659	PT	0.001-0.005
ENSG00000231083	0.00348987	PT	0.001-0.005
ID2-AS1	0.040174	PT	0.01-0.05
ENSG00000290023	0.000964767	PT	0-0.001
ENSG00000242136	0.00525823	PT	0.005-0.01
ENSG00000261104	0.00900674	PT	0.005-0.01
ENSG00000244310	0.0054025	PT	0.005-0.01
ENSG00000240980	0.0022826	PT	0.001-0.005
ENSG00000239300	0.0181404	PT	0.01-0.05
ENSG00000271855	0.00564009	PT	0.005-0.01
ENSG00000240687	0.0230455	PT	0.01-0.05
ENSG00000244260	0.00148287	PT	0.001-0.005
ENSG00000243491	0.00455851	PT	0.001-0.005
ENSG00000269973	0.0215577	PT	0.01-0.05
ENSG00000287305	0.00270618	PT	0.001-0.005
ENSG00000289033	0.000509149	PT	0-0.001
ENSG00000260077	0.040946	PT	0.01-0.05
ENSG00000271787	0.0103904	PT	0.01-0.05
ENSG00000233502	0.00435859	PT	0.001-0.005
ENSG00000285872	0.0180311	PT	0.01-0.05
ODC1-DT	0.0154825	PT	0.01-0.05
ENSG00000234818	0.0103833	PT	0.01-0.05
RN7SL832P	0.0128343	PT	0.01-0.05
ENSG00000272275	0.000984326	PT	0-0.001
LINC01954	0.0117657	PT	0.01-0.05
ENSG00000145063	0.0169748	PT	0.01-0.05
LINC03037	0.00399571	PT	0.001-0.005
LINC00570	0.0332901	PT	0.01-0.05
ENSG00000285569	0.0162708	PT	0.01-0.05
ENSG00000276411	0.000705436	PT	0-0.001
MIR3681HG	0.154626	PT	0.1-0.5
ENSG00000286427	0.0101842	PT	0.01-0.05
ENSG00000261117	0.000517816	PT	0-0.001
ENSG00000225649	0.0575804	PT	0.05-0.1
ENSG00000285876	0.0772511	PT	0.05-0.1
ENSG00000229370	0.0142543	PT	0.01-0.05
LINC00276	0.19797	PT	0.1-0.5
ENSG00000227718	0.00532286	PT	0.005-0.01
ENSG00000228505	0.00526082	PT	0.005-0.01
ENSG00000287291	0.0952726	PT	0.05-0.1
ENSG00000234022	0.00956676	PT	0.005-0.01
ENSG00000224194	0.00637246	PT	0.005-0.01
LINC01804	0.0131666	PT	0.01-0.05
ENSG00000237326	0.00271777	PT	0.001-0.005
MYCNOS	0.0183999	PT	0.01-0.05
MYCNUT	0.0181072	PT	0.01-0.05
ENSG00000226764	0.030977	PT	0.01-0.05
GACAT3	0.0189091	PT	0.01-0.05
ENSG00000236989	0.0149561	PT	0.01-0.05
ENSG00000228876	0.0339548	PT	0.01-0.05
ENSG00000285354	0.00479953	PT	0.001-0.005
ENSG00000224400	0.0190545	PT	0.01-0.05
ENSG00000289364	0.00585554	PT	0.005-0.01
ENSG00000237633	0.00723753	PT	0.005-0.01
ENSG00000223536	0.00362239	PT	0.001-0.005
ENSG00000287881	0.0113583	PT	0.01-0.05
ENSG00000287849	0.0164005	PT	0.01-0.05
ENSG00000260331	0.000612363	PT	0-0.001
ENSG00000224626	0.00928291	PT	0.005-0.01
ENSG00000287284	0.0293634	PT	0.01-0.05
LINC01376	0.623959	PT	0.5-1
ENSG00000234597	0.0298186	PT	0.01-0.05
LINC01808	0.0213682	PT	0.01-0.05
ENSG00000235911	0.000399897	PT	0-0.001
LINC00954	0.0490824	PT	0.01-0.05
TTC32-DT	5.89668e-05	PT	0-0.001
WDR35-DT	0.00685243	PT	0.005-0.01
LAPTM4A-DT	0.00500058	PT	0.005-0.01
ENSG00000234378	0.0326123	PT	0.01-0.05
ENSG00000290108	0.000144263	PT	0-0.001
ENSG00000228950	0.000263364	PT	0-0.001
ENSG00000227047	0.00270253	PT	0.001-0.005
ENSG00000269976	0.0171662	PT	0.01-0.05
ENSG00000270100	0.00971594	PT	0.005-0.01
ENSG00000287956	0.000266304	PT	0-0.001
ENSG00000233005	0.205901	PT	0.1-0.5
ENSG00000231204	0.00505223	PT	0.005-0.01
ENSG00000235537	0.0110542	PT	0.01-0.05
ENSG00000228538	0.00394025	PT	0.001-0.005
LINC01822	0.0025958	PT	0.001-0.005
ENSG00000228999	0.119166	PT	0.1-0.5
LINC01830	0.0174267	PT	0.01-0.05
LINC01884	0.00812872	PT	0.005-0.01
ENSG00000232451	1.4603	PT	1-3
ENSG00000223530	0.00549849	PT	0.005-0.01
ENSG00000233714	0.00153889	PT	0.001-0.005
ENSG00000223634	0.0378939	PT	0.01-0.05
LINC02923	0.0058045	PT	0.005-0.01
ENSG00000224361	0.00372905	PT	0.001-0.005
ENSG00000283031	0.0359276	PT	0.01-0.05
ENSG00000232642	0.0034932	PT	0.001-0.005
ENSG00000223754	0.0009056	PT	0-0.001
ENSG00000242628	0.0191452	PT	0.01-0.05
ENSG00000286829	0.0104933	PT	0.01-0.05
ENSG00000271936	0.00214737	PT	0.001-0.005
DNAJC27-AS1	0.133904	PT	0.1-0.5
ENSG00000286645	0.016725	PT	0.01-0.05
LINC01381	0.00366703	PT	0.001-0.005
ENSG00000289567	0.00224395	PT	0.001-0.005
ARNILA	0.0215541	PT	0.01-0.05
DTNB-AS1	0.00220015	PT	0.001-0.005
ENSG00000286707	0.0283818	PT	0.01-0.05
ENSG00000230286	0.0125459	PT	0.01-0.05
MAPRE3-AS1	0.00334767	PT	0.001-0.005
ENSG00000272056	0.000645543	PT	0-0.001
AGBL5-IT1	0.000727773	PT	0-0.001
ENSG00000272148	0.00181777	PT	0.001-0.005
GTF3C2-AS1	0.0191817	PT	0.01-0.05
GTF3C2-AS2	0.100466	PT	0.1-0.5
LINC01460	0.00626085	PT	0.005-0.01
ENSG00000289326	0.00856527	PT	0.005-0.01
ENSG00000223522	0.00999217	PT	0.005-0.01
FOSL2-AS1	0.00956116	PT	0.005-0.01
ENSG00000270640	0.0151561	PT	0.01-0.05
ENSG00000270210	0.0011214	PT	0.001-0.005
ENSG00000230730	0.00864894	PT	0.005-0.01
PPP1CB-DT	0.0719109	PT	0.05-0.1
ENSG00000273233	0.000355085	PT	0-0.001
ENSG00000229224	0.00114957	PT	0.001-0.005
ENSG00000286963	0.00383319	PT	0.001-0.005
ENSG00000288553	0.0104397	PT	0.01-0.05
ENSG00000197644	0.00408443	PT	0.001-0.005
ENSG00000233862	0.0810141	PT	0.05-0.1
ENSG00000287658	0.00163013	PT	0.001-0.005
LINC01936	0.0326433	PT	0.01-0.05
ENSG00000285984	0.104677	PT	0.1-0.5
ENSG00000234579	0.00351526	PT	0.001-0.005
ENSG00000228563	0.0102894	PT	0.01-0.05
LINC01946	0.00170586	PT	0.001-0.005
ENSG00000273165	0.00327957	PT	0.001-0.005
ENSG00000271228	0.000111594	PT	0-0.001
ENSG00000288937	0.00714488	PT	0.005-0.01
SLC30A6-DT	0.00721637	PT	0.005-0.01
ENSG00000289727	0.0522683	PT	0.05-0.1
ENSG00000272754	0.0457653	PT	0.01-0.05
BIRC6-AS1	0.0020666	PT	0.001-0.005
ENSG00000276334	0.0321888	PT	0.01-0.05
ENSG00000276517	0.0634323	PT	0.05-0.1
ENSG00000274159	0.00249766	PT	0.001-0.005
BIRC6-AS2	0.0873737	PT	0.05-0.1
LINC00486	0.0417861	PT	0.01-0.05
ENSG00000236854	0.00801214	PT	0.005-0.01
ENSG00000285577	0.00354493	PT	0.001-0.005
ENSG00000286415	0.0663235	PT	0.05-0.1
LINC01320	1.80595	PT	1-3
ENSG00000285754	0.020015	PT	0.01-0.05
ENSG00000272027	0.00751641	PT	0.005-0.01
ENSG00000232153	0.177641	PT	0.1-0.5
ENSG00000226994	0.849562	PT	0.5-1
ENSG00000288535	0.00101699	PT	0.001-0.005
CRIM1-DT	0.016667	PT	0.01-0.05
ENSG00000273090	0.00266725	PT	0.001-0.005
ENSG00000272054	0.0283523	PT	0.01-0.05
PRKD3-DT	0.000349909	PT	0-0.001
ENSG00000285925	0.00132826	PT	0.001-0.005
ENSG00000287316	0.00179263	PT	0.001-0.005
LINC03063	0.00846109	PT	0.005-0.01
CDC42EP3-AS1	0.00335141	PT	0.001-0.005
ENSG00000290100	0.0250913	PT	0.01-0.05
ENSG00000236572	0.00334103	PT	0.001-0.005
PIRAT1	0.0136684	PT	0.01-0.05
RMDN2-AS1	0.0549885	PT	0.05-0.1
CYP1B1-AS1	0.127161	PT	0.1-0.5
ENSG00000229160	0.00229014	PT	0.001-0.005
ENSG00000227292	0.00573323	PT	0.005-0.01
ENSG00000288994	0.00370042	PT	0.001-0.005
LINC02613	0.0734115	PT	0.05-0.1
ENSG00000287313	0.0013163	PT	0.001-0.005
ENSG00000232518	0.00525962	PT	0.005-0.01
ENSG00000273035	0.00285782	PT	0.001-0.005
MAP4K3-DT	1.02135	PT	1-3
ENSG00000289003	0.0656834	PT	0.05-0.1
SLC8A1-AS1	0.105573	PT	0.1-0.5
ENSG00000289013	0.0246974	PT	0.01-0.05
ENSG00000288992	0.00422126	PT	0.001-0.005
ENSG00000287255	0.0110365	PT	0.01-0.05
ENSG00000285898	0.034451	PT	0.01-0.05
ENSG00000287468	0.0038177	PT	0.001-0.005
LINC01794	0.00213755	PT	0.001-0.005
ENSG00000287145	0.0125383	PT	0.01-0.05
LINC01913	0.0174738	PT	0.01-0.05
LINC02898	0.00789753	PT	0.005-0.01
ENSG00000226398	0.00285826	PT	0.001-0.005
EML4-AS1	0.0198122	PT	0.01-0.05
ENSG00000288886	0.0909511	PT	0.05-0.1
ENSG00000289082	0.0472947	PT	0.01-0.05
LINC01819	0.0256658	PT	0.01-0.05
ENSG00000233978	0.00107167	PT	0.001-0.005
LINC02580	0.131242	PT	0.1-0.5
ENSG00000286796	0.00630603	PT	0.005-0.01
ENSG00000287387	0.0257825	PT	0.01-0.05
LINC01126	0.00576902	PT	0.005-0.01
ENSG00000234936	0.0213485	PT	0.01-0.05
ENSG00000288707	0.000294551	PT	0-0.001
PPM1B-DT	0.00242753	PT	0.001-0.005
ENSG00000289272	0.0272344	PT	0.01-0.05
LINC01833	0.0269901	PT	0.01-0.05
SIX3-AS1	0.000878093	PT	0-0.001
ENSG00000225156	0.017728	PT	0.01-0.05
LINC01121	0.0336487	PT	0.01-0.05
ENSG00000286728	0.00725545	PT	0.005-0.01
ENSG00000286519	0.00793775	PT	0.005-0.01
PRKCE-AS1	0.00014782	PT	0-0.001
ENSG00000232696	0.00326877	PT	0.001-0.005
ENSG00000231336	0.000541229	PT	0-0.001
ENSG00000253515	0.0145124	PT	0.01-0.05
RHOQ-AS1	0.0258549	PT	0.01-0.05
LINC01118	0.0846996	PT	0.05-0.1
LINC01119	0.0208321	PT	0.01-0.05
ENSG00000226548	0.000503937	PT	0-0.001
ENSG00000228925	0.00560361	PT	0.005-0.01
ENSG00000233845	0.0012067	PT	0.001-0.005
EPCAM-DT	0.413247	PT	0.1-0.5
ENSG00000226087	0.00419537	PT	0.001-0.005
ENSG00000233230	0.0130714	PT	0.01-0.05
ENSG00000230773	0.169696	PT	0.1-0.5
PPP1R21-DT	0.00571597	PT	0.005-0.01
ENSG00000282890	0.187434	PT	0.1-0.5
ENSG00000282998	0.0669824	PT	0.05-0.1
ENSG00000282828	0.0132436	PT	0.01-0.05
ENSG00000285548	0.00759264	PT	0.005-0.01
ENSG00000283058	0.0036723	PT	0.001-0.005
ENSG00000286412	0.0007731	PT	0-0.001
ENSG00000231918	0.259123	PT	0.1-0.5
ENSG00000287867	0.000508349	PT	0-0.001
ENSG00000287344	0.00902309	PT	0.005-0.01
LINC01867	0.00019543	PT	0-0.001
ENSG00000228033	0.0708374	PT	0.05-0.1
ENSG00000272156	0.0127963	PT	0.01-0.05
ENSG00000289065	0.00770228	PT	0.005-0.01
SPTBN1-AS1	0.0245012	PT	0.01-0.05
ENSG00000234943	0.00268281	PT	0.001-0.005
ENSG00000289627	0.0206288	PT	0.01-0.05
SPTBN1-AS2	0.0159964	PT	0.01-0.05
EML6-AS1	0.000418866	PT	0-0.001
ENSG00000285519	0.0108035	PT	0.01-0.05
ENSG00000203327	0.00614706	PT	0.005-0.01
ENSG00000289606	0.0040103	PT	0.001-0.005
ENSG00000240401	0.146059	PT	0.1-0.5
PPP4R3B-DT	0.0384515	PT	0.01-0.05
ENSG00000272180	0.125656	PT	0.1-0.5
MIR217HG	0.0446505	PT	0.01-0.05
LINC01813	0.00899867	PT	0.005-0.01
ENSG00000233251	0.00635038	PT	0.005-0.01
ENSG00000285755	0.0325968	PT	0.01-0.05
ENSG00000287875	0.00931736	PT	0.005-0.01
LINC01795	0.013285	PT	0.01-0.05
LINC01122	0.156295	PT	0.1-0.5
ENSG00000289529	0.0305895	PT	0.01-0.05
LINC01793	0.0136996	PT	0.01-0.05
ENSG00000271955	0.0827453	PT	0.05-0.1
ENSG00000231815	0.00425254	PT	0.001-0.005
ENSG00000286604	0.00689214	PT	0.005-0.01
ENSG00000285611	0.000941021	PT	0-0.001
MIR4432HG	0.0432067	PT	0.01-0.05
ENSG00000287640	0.00322295	PT	0.001-0.005
ENSG00000233953	0.000224239	PT	0-0.001
REL-DT	0.0485439	PT	0.01-0.05
C2orf74-DT	0.0438352	PT	0.01-0.05
C2orf74-AS1	0.0148951	PT	0.01-0.05
ENSG00000273302	0.00188501	PT	0.001-0.005
USP34-DT	0.0945823	PT	0.05-0.1
ENSG00000285857	0.00204185	PT	0.001-0.005
ENSG00000289410	0.0346216	PT	0.01-0.05
ENSG00000289855	0.00123511	PT	0.001-0.005
ENSG00000289247	0.000512732	PT	0-0.001
ENSG00000236498	0.0223706	PT	0.01-0.05
ENSG00000286360	0.000627252	PT	0-0.001
ENSG00000229839	0.10369	PT	0.1-0.5
ENSG00000228541	0.149892	PT	0.1-0.5
ENSG00000226622	0.0185576	PT	0.01-0.05
ENSG00000286524	0.000680133	PT	0-0.001
ENSG00000226605	0.0188508	PT	0.01-0.05
EHBP1-AS1	0.0810241	PT	0.05-0.1
ENSG00000286480	0.0461526	PT	0.01-0.05
ENSG00000289943	0.00237675	PT	0.001-0.005
ENSG00000228079	0.00338246	PT	0.001-0.005
ENSG00000225889	0.126655	PT	0.1-0.5
LINC00309	0.0126157	PT	0.01-0.05
ENSG00000288932	0.0098525	PT	0.005-0.01
LGALSL-DT	0.1778	PT	0.1-0.5
LINC01805	0.00388968	PT	0.001-0.005
AFTPH-DT	0.0117139	PT	0.01-0.05
LINC02579	0.00182905	PT	0.001-0.005
ENSG00000226756	0.00218578	PT	0.001-0.005
ENSG00000288986	0.000323379	PT	0-0.001
ENSG00000287123	0.00470196	PT	0.001-0.005
LINC01800	0.00723814	PT	0.005-0.01
LINC02245	0.177948	PT	0.1-0.5
LINC02576	0.0158669	PT	0.01-0.05
ENSG00000232693	0.000407372	PT	0-0.001
LINC02934	0.285254	PT	0.1-0.5
ENSG00000234255	0.0117502	PT	0.01-0.05
LINC03050	0.0211178	PT	0.01-0.05
ENSG00000225815	0.00311141	PT	0.001-0.005
LINC01873	0.0141795	PT	0.01-0.05
MEIS1-AS3	0.00187752	PT	0.001-0.005
MEIS1-AS2	0.0144996	PT	0.01-0.05
LINC01798	0.0744435	PT	0.05-0.1
LINC01799	0.0176992	PT	0.01-0.05
LINC01628	0.000111539	PT	0-0.001
LINC01828	0.063661	PT	0.05-0.1
LINC01829	0.231516	PT	0.1-0.5
ENSG00000289533	0.00439962	PT	0.001-0.005
LINC02831	0.0174904	PT	0.01-0.05
ENSG00000235495	0.0202109	PT	0.01-0.05
ENSG00000286002	0.000153688	PT	0-0.001
LINC01812	0.00479928	PT	0.001-0.005
ENSG00000289156	0.0617808	PT	0.05-0.1
ENSG00000273064	0.0040805	PT	0.001-0.005
ENSG00000203395	0.00505356	PT	0.005-0.01
LINC01888	0.00422225	PT	0.001-0.005
ENSG00000286347	0.000206464	PT	0-0.001
ENSG00000289250	0.0217071	PT	0.01-0.05
ENSG00000231024	0.0150072	PT	0.01-0.05
SMANTIS	0.0759539	PT	0.05-0.1
PCBP1-AS1	0.820824	PT	0.5-1
ENSG00000233060	0.00470176	PT	0.001-0.005
LINC01816	0.0144629	PT	0.01-0.05
ENSG00000229229	0.00895541	PT	0.005-0.01
ENSG00000286979	0.0081161	PT	0.005-0.01
ENSG00000235035	0.00238177	PT	0.001-0.005
ATP6V1B1-AS1	0.00585189	PT	0.005-0.01
ENSG00000228384	0.0138007	PT	0.01-0.05
ENSG00000236469	0.0231785	PT	0.01-0.05
OR7E91P	0.00276268	PT	0.001-0.005
ENSG00000272735	0.000458412	PT	0-0.001
ENSG00000288065	0.000652763	PT	0-0.001
ENSG00000281195	0.0648143	PT	0.05-0.1
ENSG00000289463	0.037575	PT	0.01-0.05
ENSG00000289327	0.000847205	PT	0-0.001
ENSG00000278060	0.000209262	PT	0-0.001
ENSG00000272702	0.0518458	PT	0.05-0.1
ENSG00000285068	0.0147442	PT	0.01-0.05
ALMS1-IT1	0.0106028	PT	0.01-0.05
ENSG00000284902	0.00205871	PT	0.001-0.005
ALMS1P1	0.107966	PT	0.1-0.5
ENSG00000273245	0.00129096	PT	0.001-0.005
ENSG00000287250	0.00010962	PT	0-0.001
ENSG00000286244	0.0124568	PT	0.01-0.05
DGUOK-AS1	0.024202	PT	0.01-0.05
ENSG00000217702	0.0237655	PT	0.01-0.05
BOLA3-DT	0.0031702	PT	0.001-0.005
ENSG00000279070	0.00102123	PT	0.001-0.005
DCTN1-AS1	0.00708916	PT	0.005-0.01
ENSG00000286623	0.0104406	PT	0.01-0.05
ENSG00000286883	0.0410357	PT	0.01-0.05
LBX2-AS1	0.0175446	PT	0.01-0.05
ENSG00000286739	0.0611443	PT	0.05-0.1
ENSG00000287687	0.023247	PT	0.01-0.05
HK2-DT	0.00137494	PT	0.001-0.005
LINC01291	0.0137071	PT	0.01-0.05
ENSG00000236209	0.0395431	PT	0.01-0.05
LINC01293	0.00149872	PT	0.001-0.005
ENSG00000270571	0.0777193	PT	0.05-0.1
ENSG00000237293	0.000572593	PT	0-0.001
EVA1A-AS	0.0879591	PT	0.05-0.1
ENSG00000271452	0.000117972	PT	0-0.001
ENSG00000286045	0.0238151	PT	0.01-0.05
ENSG00000270996	0.00117084	PT	0.001-0.005
ENSG00000287474	0.108103	PT	0.1-0.5
ENSG00000287172	0.0519899	PT	0.05-0.1
ENSG00000287749	0.020296	PT	0.01-0.05
ENSG00000287026	0.00513795	PT	0.005-0.01
ENSG00000287130	0.00106636	PT	0.001-0.005
LRRTM4-AS1	0.0152355	PT	0.01-0.05
ENSG00000286932	0.000242856	PT	0-0.001
ENSG00000227088	0.455473	PT	0.1-0.5
LINC01851	0.000606088	PT	0-0.001
ENSG00000229494	0.00736108	PT	0.005-0.01
ENSG00000286260	0.00534209	PT	0.005-0.01
ENSG00000224879	0.00503993	PT	0.005-0.01
ENSG00000286227	0.0216829	PT	0.01-0.05
CTNNA2-AS1	0.00714492	PT	0.005-0.01
ENSG00000224731	0.00173655	PT	0.001-0.005
ENSG00000237031	0.0213421	PT	0.01-0.05
ENSG00000230975	0.0598525	PT	0.05-0.1
LINC01815	0.000266304	PT	0-0.001
ENSG00000231781	0.00711413	PT	0.005-0.01
ENSG00000237498	0.0167868	PT	0.01-0.05
ENSG00000286211	0.013033	PT	0.01-0.05
ENSG00000228272	0.020615	PT	0.01-0.05
ENSG00000289076	0.00970237	PT	0.005-0.01
ENSG00000287625	0.0592304	PT	0.05-0.1
ENSG00000290085	0.00854392	PT	0.005-0.01
LINC01964	0.000821736	PT	0-0.001
ENSG00000290110	0.00797506	PT	0.005-0.01
ENSG00000273196	0.00013835	PT	0-0.001
ENSG00000286011	0.00056612	PT	0-0.001
PARTICL	0.0206769	PT	0.01-0.05
ENSG00000288858	0.0170057	PT	0.01-0.05
ENSG00000229498	0.00180966	PT	0.001-0.005
ST3GAL5-AS1	0.00253103	PT	0.001-0.005
ENSG00000287628	0.00537849	PT	0.005-0.01
ENSG00000273080	0.0123351	PT	0.01-0.05
CHMP3-AS1	0.0567592	PT	0.05-0.1
ENSG00000291013	0.0114956	PT	0.01-0.05
ENSG00000287931	0.0111183	PT	0.01-0.05
ENSG00000287763	0.00453912	PT	0.001-0.005
LINC01943	0.00713719	PT	0.005-0.01
CYTOR	0.0809976	PT	0.05-0.1
ENSG00000289429	0.00699075	PT	0.005-0.01
ENSG00000287670	0.000961198	PT	0-0.001
ENSG00000225420	0.0249856	PT	0.01-0.05
EIF2AK3-DT	0.0125576	PT	0.01-0.05
ANKRD36BP2	0.0131104	PT	0.01-0.05
ENSG00000290802	0.00223599	PT	0.001-0.005
ENSG00000290846	0.397179	PT	0.1-0.5
ENSG00000281904	0.00792064	PT	0.005-0.01
ENSG00000261600	7.85933e-05	PT	0-0.001
ENSG00000290565	0.00477874	PT	0.001-0.005
ENSG00000286698	0.0171679	PT	0.01-0.05
ENSG00000290575	0.00261611	PT	0.001-0.005
ENSG00000291142	0.426026	PT	0.1-0.5
ENSG00000290941	0.000294322	PT	0-0.001
FAM95A	0.0724969	PT	0.05-0.1
ENSG00000291025	0.0273776	PT	0.01-0.05
ENSG00000233850	0.0025232	PT	0.001-0.005
ENSG00000231062	0.000878197	PT	0-0.001
ENSG00000287362	0.00272025	PT	0.001-0.005
ENSG00000289370	0.00576985	PT	0.005-0.01
LINC03052	0.000483445	PT	0-0.001
ENSG00000291126	0.0135892	PT	0.01-0.05
ENSG00000273305	0.000462995	PT	0-0.001
LINC00342	0.500133	PT	0.5-1
ENSG00000291176	0.0350885	PT	0.01-0.05
STARD7-AS1	0.150937	PT	0.1-0.5
ENSG00000235480	0.00371599	PT	0.001-0.005
CNNM3-DT	0.00975392	PT	0.005-0.01
ENSG00000289135	0.0110633	PT	0.01-0.05
ENSG00000277701	0.036563	PT	0.01-0.05
APPAT	0.199008	PT	0.1-0.5
ENSG00000278766	8.48183e-05	PT	0-0.001
ENSG00000286036	0.00338394	PT	0.001-0.005
ENSG00000222000	0.00300102	PT	0.001-0.005
LINC02611	0.00926236	PT	0.005-0.01
ENSG00000273306	0.00613437	PT	0.005-0.01
ENSG00000230393	0.00451847	PT	0.001-0.005
LINC01104	0.0130132	PT	0.01-0.05
LINC01849	0.000361029	PT	0-0.001
ENSG00000287832	0.00740136	PT	0.005-0.01
LINC01868	0.00411092	PT	0.001-0.005
ENSG00000228488	0.00223517	PT	0.001-0.005
ENSG00000286737	0.00131094	PT	0.001-0.005
ENSG00000289077	0.00937126	PT	0.005-0.01
ENSG00000232034	0.00628024	PT	0.005-0.01
NPAS2-AS1	0.000655149	PT	0-0.001
ENSG00000223947	0.00669204	PT	0.005-0.01
TBC1D8-AS1	0.00536187	PT	0.005-0.01
LINC01870	0.00443997	PT	0.001-0.005
ENSG00000286101	0.0044711	PT	0.001-0.005
ENSG00000288948	0.00302597	PT	0.001-0.005
LINC01127	0.00744474	PT	0.005-0.01
ENSG00000287771	0.00470039	PT	0.001-0.005
IL1R1-AS1	0.000472345	PT	0-0.001
ENSG00000236525	0.0015388	PT	0.001-0.005
ENSG00000234389	0.000565675	PT	0-0.001
LINC01796	0.00740684	PT	0.005-0.01
LINC01935	0.00172612	PT	0.001-0.005
ENSG00000227680	0.00234736	PT	0.001-0.005
ENSG00000229209	0.00733174	PT	0.005-0.01
ENSG00000286290	0.0125896	PT	0.01-0.05
ENSG00000236141	0.00265212	PT	0.001-0.005
LINC01965	0.0575214	PT	0.05-0.1
ENSG00000228968	0.000581666	PT	0-0.001
ENSG00000227157	0.00324807	PT	0.001-0.005
LINC01831	0.000324794	PT	0-0.001
ENSG00000287793	0.00343828	PT	0.001-0.005
LINC01102	0.0215994	PT	0.01-0.05
LINC01103	0.00934324	PT	0.005-0.01
ENSG00000236109	0.0139332	PT	0.01-0.05
ENSG00000288565	0.0329391	PT	0.01-0.05
ENSG00000230690	0.00243232	PT	0.001-0.005
ENSG00000228528	0.000273623	PT	0-0.001
LINC01114	0.00045581	PT	0-0.001
PANTR1	0.116764	PT	0.1-0.5
ENSG00000269707	0.0696283	PT	0.05-0.1
ENSG00000289498	0.00620936	PT	0.005-0.01
LINC01159	0.0116176	PT	0.01-0.05
ENSG00000287135	8.937e-05	PT	0-0.001
MRPS9-AS2	0.0523964	PT	0.05-0.1
MRPS9-AS1	0.00580011	PT	0.005-0.01
ENSG00000272861	0.0070523	PT	0.005-0.01
ENSG00000235319	0.00854415	PT	0.005-0.01
C2orf49-DT	0.0503728	PT	0.05-0.1
ENSG00000238273	0.00630196	PT	0.005-0.01
LINC02946	0.00274973	PT	0.001-0.005
ENSG00000287308	0.0090632	PT	0.005-0.01
ENSG00000290119	0.00498895	PT	0.001-0.005
ENSG00000235522	0.00523072	PT	0.005-0.01
ENSG00000234162	0.0387293	PT	0.01-0.05
ENSG00000233339	0.00364567	PT	0.001-0.005
ENSG00000291125	0.0087062	PT	0.005-0.01
ENSG00000232001	0.000324528	PT	0-0.001
ENSG00000231505	0.0045608	PT	0.001-0.005
ENSG00000227294	0.000894079	PT	0-0.001
ENSG00000286218	0.0179232	PT	0.01-0.05
LINC01789	0.0508285	PT	0.05-0.1
ENSG00000225588	0.0122633	PT	0.01-0.05
LINC01885	0.0748277	PT	0.05-0.1
LINC01886	0.0213781	PT	0.01-0.05
GACAT1	0.0295809	PT	0.01-0.05
RGPD4-AS1	0.00580099	PT	0.005-0.01
LINC01594	0.0517255	PT	0.05-0.1
SULT1C5P	0.126644	PT	0.1-0.5
GCC2-AS1	0.0624223	PT	0.05-0.1
LIMS1-AS1	4.66805e-05	PT	0-0.001
SH3RF3-AS1	0.00157725	PT	0.001-0.005
ENSG00000230696	0.00146527	PT	0.001-0.005
ENSG00000290731	0.00375034	PT	0.001-0.005
LINC01123	0.00674881	PT	0.005-0.01
ENSG00000290732	0.0363883	PT	0.01-0.05
LINC01106	0.044901	PT	0.01-0.05
ENSG00000290733	0.0385453	PT	0.01-0.05
ENSG00000227574	0.00042094	PT	0-0.001
ENSG00000289202	0.00322731	PT	0.001-0.005
ENSG00000235881	0.0013459	PT	0.001-0.005
MIR4435-2HG	0.288593	PT	0.1-0.5
ACOXL-AS1	0.00133009	PT	0.001-0.005
ENSG00000230499	0.000477173	PT	0-0.001
ENSG00000271590	0.00546646	PT	0.005-0.01
ENSG00000229118	0.00115424	PT	0.001-0.005
ENSG00000270190	0.00631136	PT	0.005-0.01
ENSG00000285016	0.0121513	PT	0.01-0.05
ENSG00000280878	0.0147447	PT	0.01-0.05
SOCAR	0.000111539	PT	0-0.001
ENSG00000286904	0.0289787	PT	0.01-0.05
ENSG00000286545	0.00322605	PT	0.001-0.005
ENSG00000243389	0.0334538	PT	0.01-0.05
ENSG00000228251	0.000242855	PT	0-0.001
SLC20A1-DT	0.0256499	PT	0.01-0.05
ENSG00000287937	0.0206869	PT	0.01-0.05
ENSG00000234174	0.000338751	PT	0-0.001
PAX8-AS1	0.412129	PT	0.1-0.5
LINC02966	0.0405013	PT	0.01-0.05
ENSG00000289035	0.000781386	PT	0-0.001
ENSG00000272563	0.00451488	PT	0.001-0.005
PGM5P4-AS1	0.00505834	PT	0.005-0.01
FAM138B	0.00096278	PT	0-0.001
ENSG00000287165	0.00192431	PT	0.001-0.005
WASH2P	0.306128	PT	0.1-0.5
ENSG00000233479	7.31918e-05	PT	0-0.001
LINC02936	0.078242	PT	0.05-0.1
ACTR3-AS1	0.0975345	PT	0.05-0.1
ENSG00000270019	0.0133854	PT	0.01-0.05
LINC01191	0.0209813	PT	0.01-0.05
DPP10-AS3	0.0103664	PT	0.01-0.05
ENSG00000286776	0.0148916	PT	0.01-0.05
DPP10-AS1	0.0102867	PT	0.01-0.05
ENSG00000287451	0.0364142	PT	0.01-0.05
ENSG00000238207	0.00650468	PT	0.005-0.01
ENSG00000236255	0.0550815	PT	0.05-0.1
ENSG00000290590	0.0196554	PT	0.01-0.05
ENSG00000235066	0.0304495	PT	0.01-0.05
THORLNC	0.0561147	PT	0.05-0.1
LINC01956	0.0115196	PT	0.01-0.05
ENSG00000259094	0.000367678	PT	0-0.001
STEAP3-AS1	0.00529878	PT	0.005-0.01
SCTR-AS1	0.0402141	PT	0.01-0.05
ENSG00000224789	0.0175809	PT	0.01-0.05
ENSG00000289091	0.00350627	PT	0.001-0.005
ENSG00000235840	0.00545401	PT	0.005-0.01
ENSG00000229774	0.0094763	PT	0.005-0.01
ENSG00000234455	0.00199494	PT	0.001-0.005
ENSG00000236145	0.000554306	PT	0-0.001
CLASP1-AS1	0.0114237	PT	0.01-0.05
NIFK-AS1	0.14195	PT	0.1-0.5
LINC01823	0.0185931	PT	0.01-0.05
ENSG00000286481	0.241493	PT	0.1-0.5
ENSG00000287871	0.000308094	PT	0-0.001
LINC01826	0.000211875	PT	0-0.001
ENSG00000287854	0.00649822	PT	0.005-0.01
ENSG00000226708	0.0012964	PT	0.001-0.005
CNTNAP5-DT	0.00529425	PT	0.005-0.01
ENSG00000286206	0.0108224	PT	0.01-0.05
LINC01889	0.0334458	PT	0.01-0.05
LINC01941	0.000585875	PT	0-0.001
ENSG00000286515	0.016697	PT	0.01-0.05
ENSG00000290113	0.0173271	PT	0.01-0.05
ENSG00000235774	0.00954278	PT	0.005-0.01
ENSG00000260634	0.00393637	PT	0.001-0.005
ENSG00000286971	0.000203988	PT	0-0.001
ENSG00000260163	0.00875804	PT	0.005-0.01
ENSG00000286145	0.165368	PT	0.1-0.5
MAP3K2-DT	0.0533877	PT	0.05-0.1
ENSG00000287742	0.000647634	PT	0-0.001
ENSG00000231731	0.151021	PT	0.1-0.5
ENSG00000272789	0.0108784	PT	0.01-0.05
ENSG00000272667	0.0100794	PT	0.01-0.05
ENSG00000286873	0.0188535	PT	0.01-0.05
ENSG00000238277	0.00022194	PT	0-0.001
LINC01854	0.00440899	PT	0.001-0.005
LINC02572	0.0255327	PT	0.01-0.05
ENSG00000286957	0.00247142	PT	0.001-0.005
PLAC9P1	0.00669213	PT	0.005-0.01
LINC01856	0.01678	PT	0.01-0.05
RAB6C-AS1	0.00592668	PT	0.005-0.01
ENSG00000290591	0.0048979	PT	0.001-0.005
MED15P9	0.00520296	PT	0.005-0.01
ENSG00000290596	0.0125197	PT	0.01-0.05
ENSG00000225819	0.00334505	PT	0.001-0.005
ENSG00000225341	0.000111539	PT	0-0.001
PRSS40A	0.00293568	PT	0.001-0.005
ENSG00000232408	0.0013137	PT	0.001-0.005
ENSG00000290700	0.003415	PT	0.001-0.005
ENSG00000229797	0.00145312	PT	0.001-0.005
ARHGEF4-AS1	0.000657717	PT	0-0.001
ENSG00000290654	0.00414587	PT	0.001-0.005
ENSG00000273073	0.000912263	PT	0-0.001
ENSG00000286208	0.00012631	PT	0-0.001
LINC01087	0.00161209	PT	0.001-0.005
C2orf27A	0.270114	PT	0.1-0.5
ENSG00000290616	0.000362659	PT	0-0.001
ENSG00000244337	0.00285635	PT	0.001-0.005
ENSG00000235615	0.00446691	PT	0.001-0.005
LINC01945	0.000111539	PT	0-0.001
ENSG00000287414	0.0115174	PT	0.01-0.05
ENSG00000230803	0.00354514	PT	0.001-0.005
ENSG00000290902	0.0073712	PT	0.005-0.01
ENSG00000272769	0.00875601	PT	0.005-0.01
ENSG00000286833	0.0604643	PT	0.05-0.1
ENSG00000230065	0.00830245	PT	0.005-0.01
ENSG00000286068	0.0637867	PT	0.05-0.1
NCKAP5-AS1	0.00908914	PT	0.005-0.01
NCKAP5-AS2	0.010448	PT	0.01-0.05
NCKAP5-IT1	0.00261112	PT	0.001-0.005
ENSG00000289534	0.000593185	PT	0-0.001
ENSG00000287463	0.00370657	PT	0.001-0.005
CCNT2-AS1	0.225907	PT	0.1-0.5
DARS1-AS1	0.029987	PT	0.01-0.05
LINC01832	0.00310296	PT	0.001-0.005
SPOPL-DT	0.256996	PT	0.1-0.5
ENSG00000230569	0.000920545	PT	0-0.001
ENSG00000241772	0.0216544	PT	0.01-0.05
ENSG00000260059	0.000428851	PT	0-0.001
LINC02631	0.00995402	PT	0.005-0.01
ENSG00000287147	0.0108662	PT	0.01-0.05
ENSG00000286778	0.00713481	PT	0.005-0.01
ENSG00000226939	0.00504087	PT	0.005-0.01
ENSG00000229131	0.0017806	PT	0.001-0.005
ENSG00000223554	0.00244544	PT	0.001-0.005
LINC01853	0.00361847	PT	0.001-0.005
ENSG00000244125	0.00133342	PT	0.001-0.005
ENSG00000257284	0.00621278	PT	0.005-0.01
ENSG00000228655	0.0721008	PT	0.05-0.1
ARHGAP15-AS1	0.00392342	PT	0.001-0.005
ENSG00000257277	0.0172496	PT	0.01-0.05
ENSG00000257226	0.0010417	PT	0.001-0.005
ENSG00000236356	0.0085673	PT	0.005-0.01
ENSG00000232377	0.0038848	PT	0.001-0.005
ENSG00000283118	0.00197936	PT	0.001-0.005
ZEB2-AS1	0.0632899	PT	0.05-0.1
LINC01412	0.0168544	PT	0.01-0.05
LINC02993	0.00270677	PT	0.001-0.005
TEX41	0.350109	PT	0.1-0.5
ENSG00000234940	0.000304931	PT	0-0.001
LINC01966	0.00114652	PT	0.001-0.005
ENSG00000235435	0.0106693	PT	0.01-0.05
ENSG00000225107	0.00226149	PT	0.001-0.005
ENSG00000286225	0.0515885	PT	0.05-0.1
ENSG00000233842	0.0158083	PT	0.01-0.05
LINC01911	0.0549744	PT	0.05-0.1
ENSG00000287847	0.000670474	PT	0-0.001
ENSG00000223911	0.00030719	PT	0-0.001
KIF5C-AS1	0.0142426	PT	0.01-0.05
ENSG00000289474	0.0725304	PT	0.05-0.1
ENSG00000286167	0.00163637	PT	0.001-0.005
ENSG00000286335	0.0109012	PT	0.01-0.05
MMADHC-DT	1.33185	PT	1-3
LINC01931	0.079157	PT	0.05-0.1
ENSG00000286081	0.000111539	PT	0-0.001
LINC01818	0.0621595	PT	0.05-0.1
LINC01817	0.00388863	PT	0.001-0.005
LINC01920	0.00982026	PT	0.005-0.01
ENSG00000232359	0.00355156	PT	0.001-0.005
LINC02612	0.0018454	PT	0.001-0.005
ENSG00000228064	0.0073731	PT	0.005-0.01
ENSG00000222031	0.0185672	PT	0.01-0.05
[truncated: 12,854 more rows]
