# Supplementary material for: Multi-Omics Profiling of Long Noncoding RNAs in Clear Cell Renal Cell Carcinoma for Characterization and Clinical Applications
Source: Int J Biol Sci. 2026 Mar 25;22(7):3682–700. doi: 10.7150/ijbs.127291 (PMC13086019; doi:10.7150/ijbs.127291)
Supplement: Supplementary file 5 — Supplementary table 4. [file ijbsv22p3682s5.xlsx]

## Sheet: lncRNA&PCG_in_Malignant_module
gene_name	kME	moduleID	type
SHANK2	0.351049	1	PCG
SLC28A1	0.539986	2	PCG
MIR3936HG	0.437198	2	lncRNA
FBXO17	0.436586	2	PCG
PFKP	0.210859	3	PCG
FAM149A	0.162179	3	PCG
PLEKHA7	0.409134	4	PCG
LINC02532	0.584662	2	lncRNA
EGLN3	0.212322	3	PCG
GALNT14	0.492004	4	PCG
FAM153CP	0.0572687	5	lncRNA
DSCAML1	0.459677	6	PCG
EGFR	0.378865	3	PCG
TRABD2B	0.347368	2	PCG
CCDC198	0.431578	4	PCG
PVT1	0.353781	3	lncRNA
DCDC2	0.248914	7	PCG
FHIP1A	0.376936	6	PCG
ENSG00000284377	0.518588	2	lncRNA
CA12	0.169496	5	PCG
ENSG00000259347	0.610011	4	lncRNA
TENM1	0.457933	4	PCG
NR1H4	0.331861	8	PCG
GLIS1	0.518654	4	PCG
SLC6A3	0.51316	4	PCG
PRELID2	0.338539	7	PCG
MET	0.309685	3	PCG
BARX2	0.207692	9	PCG
CLDN10	0.541673	4	PCG
SLC4A4	0.502376	4	PCG
ENPEP	0.473679	2	PCG
DPYS	0.485372	2	PCG
ZNF395	0.362164	4	PCG
KANK1	0.327155	7	PCG
PRUNE2	0.333878	2	PCG
PAX8	0.331966	7	PCG
WDR72	0.545668	4	PCG
PAX2	0.386805	2	PCG
PATJ	0.550517	2	PCG
BICC1	0.251453	10	PCG
WWC1	0.292262	7	PCG
GAREM1	0.469659	2	PCG
HNF1A-AS1	0.516647	2	lncRNA
BHMT2	0.420012	2	PCG
DNAH14	0.319313	3	PCG
ENPP3	0.459748	8	PCG
ABCC3	0.246116	3	PCG
KCNJ16	0.351252	11	PCG
MTCP1	0.389975	4	PCG
GNGT1	0.260281	1	PCG
ASTN2	0.480168	2	PCG
PPP1R9A	0.219957	3	PCG
ITGB8	0.284725	3	PCG
LRRK2	0.478892	2	PCG
CNKSR3	0.331511	2	PCG
MCTP2	0.247944	3	PCG
RHEX	0.413833	7	PCG
LGR4	0.161233	11	PCG
MAPK10	0.426437	4	PCG
PPP2R3A	0.341563	10	PCG
SLC6A13	0.599207	4	PCG
ENO1	0.29529	5	PCG
STK32B	0.548821	4	PCG
PKHD1	0.592414	2	PCG
HNF4G	0.255352	7	PCG
SLC47A1	0.461129	4	PCG
SLC3A1	0.429422	2	PCG
ECHDC2	0.328341	4	PCG
ZNF608	0.343477	11	PCG
ARHGAP42	0.476493	8	PCG
SUGCT	0.594253	4	PCG
ENSG00000290805	0.527362	8	lncRNA
C4orf47	0.239782	3	PCG
ENSG00000249776	0.561183	4	lncRNA
ENSG00000286481	0.313654	3	lncRNA
ENSG00000291055	0.346417	2	lncRNA
ATP1B1	0.229584	3	PCG
HILPDA	0.135144	5	PCG
DGCR5	0.168119	3	lncRNA
GATM	0.378278	2	PCG
HIF1A-AS3	0.326133	1	lncRNA
PTPN3	0.344868	2	PCG
GPC6	0.406889	4	PCG
ASPA	0.458117	4	PCG
TRHDE	0.440403	4	PCG
PARD3	0.270049	3	PCG
NR2F2-AS1	0.497724	4	lncRNA
GLIS3	0.245168	3	PCG
FAT1	0.253796	3	PCG
EPS8L2	0.287753	4	PCG
ACAD11	0.569426	4	PCG
RASSF6	0.23744	4	PCG
SLC38A1	0.257346	11	PCG
MAOB	0.285815	8	PCG
SLC17A4	0.582166	4	PCG
P4HA1	0.0947091	3	PCG
ACADL	0.373374	4	PCG
ADAMTS9-AS1	0.582251	2	lncRNA
PTH2R	0.724524	2	PCG
MAPT	0.352799	6	PCG
MAP7	0.436294	2	PCG
LRP2	0.668586	2	PCG
RBM47	0.351665	2	PCG
CDK14	0.475692	8	PCG
RETREG1	0.236638	10	PCG
PLIN2	0.346408	2	PCG
ARHGAP32	0.360261	2	PCG
DAPK1	0.167742	3	PCG
DOC2A	0.398236	2	PCG
DIP2C	0.396756	6	PCG
YAP1	0.186932	3	PCG
ACSM2A	0.62113	2	PCG
EPHA7	0.376426	8	PCG
CDH4	0.363356	6	PCG
AK4	0.182548	3	PCG
PDK1	0.171488	3	PCG
MXI1	0.24307	1	PCG
ACTR3C	0.389834	7	PCG
ENSG00000232153	0.309427	9	lncRNA
AGBL4	0.397757	2	PCG
LINC00887	0.442558	8	lncRNA
ENSG00000247228	0.388713	6	lncRNA
KCNJ3	0.444419	4	PCG
SLC22A2	0.381217	2	PCG
TMEM176B	0.201317	6	PCG
PKM	0.252015	5	PCG
PGK1	0.141977	5	PCG
ABLIM3	0.393065	8	PCG
HAVCR1	0.315389	7	PCG
MYO3A	0.238491	3	PCG
TRPM3	0.606053	2	PCG
TCEA3	0.315521	6	PCG
PDIA5	0.369387	4	PCG
FAM13A	0.395651	1	PCG
CDON	0.380379	4	PCG
HSF4	0.308155	6	PCG
ENSG00000257989	0.385585	2	lncRNA
GBA3	0.528572	2	PCG
DYNC2I1	0.236307	11	PCG
CYP2J2	0.450033	4	PCG
PDZK1	0.501828	2	PCG
MAP3K21	0.339235	3	PCG
AGMO	0.500543	8	PCG
ZNF248	0.262508	8	PCG
LINC01781	0.443105	4	lncRNA
MSC-AS1	0.289621	2	lncRNA
LINC02649	0.33194	1	lncRNA
LINC01060	0.578477	4	lncRNA
ABI3BP	0.433828	8	PCG
ARHGEF28	0.464981	4	PCG
PRKAG2	0.424863	6	PCG
RAB3IP	0.379284	2	PCG
LINC02932	0.554742	8	lncRNA
SLC41A2	0.308395	10	PCG
NEDD4L	0.41816	2	PCG
CDHR3	0.398548	4	PCG
IMPA2	0.329348	4	PCG
ARHGEF10L	0.351473	6	PCG
PCLO	0.197739	8	PCG
ENSG00000269043	0.378909	4	lncRNA
MITF	0.304797	2	PCG
SDK1	0.317116	8	PCG
KIAA1671	0.222829	8	PCG
SNX10	0.256357	12	PCG
EFCAB6	0.167788	3	PCG
TNIK	0.252592	9	PCG
GLYAT	0.462437	2	PCG
ENSG00000261170	0.357483	6	lncRNA
CREB5	0.319268	9	PCG
FARP1	0.420659	2	PCG
MTCL1	0.245158	8	PCG
CDH6	0.387432	7	PCG
LINC01622	0.407012	2	lncRNA
AIG1	0.47185	2	PCG
SLC17A1	0.550842	2	PCG
ENSG00000286533	0.272633	7	lncRNA
LRIG3	0.369204	3	PCG
CRYZ	0.23845	8	PCG
FXYD2	0.424722	5	PCG
TLN2	0.361194	4	PCG
MAP3K13	0.440672	2	PCG
SLC2A1	0.113823	5	PCG
USH1C	0.337529	2	PCG
TBL1X	0.399061	4	PCG
BHLHE41	0.19925	5	PCG
CEP43	0.401331	4	PCG
GRAMD2B	0.361818	11	PCG
ACLY	0.122319	9	PCG
SLC5A8	0.330963	2	PCG
CMYA5	0.25631	9	PCG
CGNL1	0.303574	9	PCG
LINC01725	0.335301	4	lncRNA
NOL3	0.0600233	5	PCG
ZHX2	0.283469	3	PCG
SLC6A12	0.489553	4	PCG
LRRC41	0.318203	8	PCG
SPTLC3	0.388692	7	PCG
BNIP3	0.295948	5	PCG
SORCS3	0.200502	3	PCG
PALS2	0.317802	7	PCG
FNBP1L	0.134136	3	PCG
SGPP2	0.245746	3	PCG
DZIP1	0.267184	11	PCG
UBA5	0.368714	4	PCG
TFPI	0.27953	1	PCG
PLOD2	0.442739	12	PCG
PLEKHH2	0.271695	1	PCG
ACSM2B	0.57057	2	PCG
SLC15A4	0.193427	12	PCG
SYT9	0.364737	4	PCG
CES3	0.381464	4	PCG
TMEM91	0.182356	1	PCG
POU3F3	0.166104	5	PCG
FGF14	0.28294	1	PCG
ERRFI1	0.28425	8	PCG
LINC02615	0.351265	11	lncRNA
UQCRH	0.264841	8	PCG
PPFIA4	0.186432	1	PCG
TSPAN9	0.485186	4	PCG
ENSG00000287683	0.389369	8	lncRNA
CFAP69	0.187517	8	PCG
DARS1	0.254803	1	PCG
SPATS2L	0.323089	7	PCG
TINAG	0.501704	2	PCG
TRIM55	0.27132	6	PCG
MGST1	0.267089	11	PCG
EHHADH	0.375108	2	PCG
CRYL1	0.320073	2	PCG
POU5F1	0.265607	8	PCG
CD24	0.432453	5	PCG
MYOF	0.42737	12	PCG
MACROD2	0.369265	3	PCG
TNIP1	0.114634	11	PCG
LAMA1	0.336388	4	PCG
RIPOR3	0.368685	8	PCG
DYNC2LI1	0.264638	1	PCG
ENSG00000231881	0.343958	4	lncRNA
CP	0.505608	3	PCG
EPB41	0.363519	7	PCG
ADAMTS9-AS2	0.36989	4	lncRNA
SPAG16	0.357632	2	PCG
SEMA6A	0.3511	7	PCG
NBEA	0.413381	8	PCG
KCTD3	0.312083	11	PCG
IGF1R	0.477912	4	PCG
PLEKHA6	0.248432	7	PCG
L3MBTL4	0.280125	10	PCG
HIBADH	0.264194	1	PCG
LINC01508	0.344334	4	lncRNA
PHYKPL	0.282564	2	PCG
TRMT9B	0.291642	4	PCG
EMX2OS	0.247408	2	lncRNA
PTPN13	0.306956	8	PCG
PFKFB3	0.242018	1	PCG
SLC39A14	0.444096	12	PCG
CHST9	0.324116	1	PCG
ACSS3	0.242942	2	PCG
ANK3	0.51015	2	PCG
NEK11	0.361681	3	PCG
ABCA1	0.430472	8	PCG
SPIRE1	0.345527	6	PCG
C4orf19	0.363139	2	PCG
HSPA4L	0.159606	1	PCG
PPP1R13L	0.00281704	5	PCG
MME	0.362719	11	PCG
NHS	0.302937	2	PCG
FAM107B	0.294985	8	PCG
DYNC2H1	0.348137	8	PCG
CCND1	0.327081	5	PCG
LMO7	0.254673	7	PCG
ESRRG	0.225745	3	PCG
ENSG00000285367	0.22429	4	lncRNA
DPY19L2	0.301798	4	PCG
CCSER1	0.364589	4	PCG
CLYBL	0.261574	6	PCG
ZNF33B	0.122308	3	PCG
GIPC2	0.341006	4	PCG
PLAAT3	0.24654	6	PCG
LINC00671	0.513044	4	lncRNA
ADAM22	0.382218	8	PCG
SLC17A3	0.510963	2	PCG
BMPR1A	0.182684	3	PCG
NAALADL2	0.210451	2	PCG
P3H2	0.55745	8	PCG
YBX3	0.389899	12	PCG
LDHA	0.287055	5	PCG
AGXT2	0.560275	2	PCG
ACMSD	0.405146	7	PCG
TM7SF3	0.22531	1	PCG
MLYCD	0.358359	4	PCG
SLC16A12	0.327598	8	PCG
DCDC1	0.214137	3	PCG
GNG12	0.22855	7	PCG
PBLD	0.358582	4	PCG
DIRC3	0.315416	3	lncRNA
SAMD5	0.408867	2	PCG
ENSG00000284418	0.514333	8	lncRNA
CTTNBP2	0.373801	3	PCG
PTPRF	0.271491	3	PCG
OSBPL10	0.255912	10	PCG
RASSF4	0.279425	7	PCG
UBC	0.287094	5	PCG
ATP11A	0.554498	4	PCG
LINC01473	0.345233	8	lncRNA
C11orf54	0.186577	11	PCG
PHLDB2	0.231208	7	PCG
PREPL	0.246741	1	PCG
ENSG00000285744	0.39648	10	lncRNA
BBOX1	0.389625	2	PCG
LYPLAL1	0.283053	7	PCG
ANKS1B	0.407093	10	PCG
FRAS1	0.430723	4	PCG
RAB40C	0.268466	6	PCG
PDE9A	0.19461	1	PCG
COPB2-DT	0.19415	3	lncRNA
SLC25A37	0.00624651	5	PCG
ENSG00000197585	0.37222	8	lncRNA
CCDC148	0.248617	10	PCG
DPP4	0.272591	4	PCG
GRIP1	0.312423	7	PCG
HMGN3	0.310385	7	PCG
SEL1L3	0.204319	3	PCG
GTF2IRD1	0.177071	1	PCG
EFNA5	0.559683	3	PCG
RNF32-DT	0.31893	1	lncRNA
AHI1-DT	0.293288	4	lncRNA
SETBP1	0.282066	1	PCG
ADORA2A-AS1	0.260118	4	lncRNA
LINC01697	0.484156	3	lncRNA
ZNF462	0.283103	2	PCG
NLGN1	0.481724	2	PCG
TTC28-AS1	0.281143	1	lncRNA
ESYT2	0.303481	11	PCG
EOLA2-DT	0.281398	7	lncRNA
NME7	0.247719	7	PCG
BICD1	0.305579	3	PCG
KCNIP4	0.467606	2	PCG
AKAP12	0.215976	3	PCG
SLC22A5	0.136981	11	PCG
RASEF	0.191538	3	PCG
FGFR2	0.233065	10	PCG
SPATA18	0.266543	6	PCG
CCL28	0.124345	5	PCG
PLEKHA2	0.350114	4	PCG
ZMAT1	0.257931	6	PCG
PPP1R3B-DT	0.333172	6	lncRNA
LUCAT1	0.430234	3	lncRNA
OXR1	0.457756	2	PCG
TIMD4	0.29989	7	PCG
RNASET2	0.308087	6	PCG
SLC1A1	0.377826	2	PCG
CIT	0.380082	2	PCG
RERG	0.462966	8	PCG
OSMR	0.462209	12	PCG
FOXP2	0.393032	12	PCG
ENO2	0.162972	5	PCG
TPT1-AS1	0.316385	6	lncRNA
ENSG00000289731	0.272397	1	lncRNA
DDAH1	0.30852	4	PCG
SPAG17	0.311328	3	PCG
C7orf50	0.179227	1	PCG
DAB2	0.413493	2	PCG
GTF2IRD2B	0.250436	6	PCG
RUFY3	0.355538	7	PCG
NPEPPS	0.251639	3	PCG
KMO	0.337812	12	PCG
LRAT	0.392389	8	PCG
MYO9A	0.485443	4	PCG
CCDC18-AS1	0.21192	3	lncRNA
OBSCN	0.234252	1	PCG
HNMT	0.348491	8	PCG
CA9	0.181454	5	PCG
ENSG00000291054	0.199093	3	lncRNA
SCN9A	0.282011	11	PCG
ATP13A3	0.43486	12	PCG
TRPC1	0.200362	3	PCG
GBE1	0.273825	3	PCG
TRIM9	0.296264	11	PCG
FAM153A	0.273907	1	PCG
HGD	0.238776	7	PCG
ZNF292	0.361861	6	PCG
B4GALT5	0.355939	7	PCG
RHOBTB1	0.257064	10	PCG
AKAP6	0.311106	4	PCG
RALGPS2	0.156098	3	PCG
TPST1	0.207829	3	PCG
ASXL3	0.343872	8	PCG
MIR100HG	0.473689	8	lncRNA
DOCK7	0.205454	3	PCG
AGBL3	0.175583	11	PCG
SORBS1	0.388838	3	PCG
DNM1	0.273937	6	PCG
SCARB1	0.341317	6	PCG
UBE2D2	0.360558	2	PCG
TNS3	0.377768	1	PCG
ENSG00000287733	0.236676	11	lncRNA
RBKS	0.272089	3	PCG
SLC2A9	0.389755	2	PCG
DEPP1	0.208427	5	PCG
USP40	0.232044	1	PCG
NNMT	0.53387	12	PCG
DIXDC1	0.239699	8	PCG
ENSG00000227598	0.336222	4	lncRNA
CALCR	0.26405	1	PCG
ITGB3BP	0.17534	3	PCG
CYP3A5	0.330237	11	PCG
ENSG00000251600	0.284228	8	lncRNA
CRYAB	0.129867	11	PCG
GUCY1A1	0.288592	8	PCG
CFAP20DC-DT	0.296669	9	lncRNA
MLH3	0.156876	3	PCG
NDUFA4L2	0.594398	5	PCG
SERINC2	0.130355	1	PCG
TEX41	0.485603	12	lncRNA
DPY19L2P2	0.209711	1	lncRNA
CPNE8	0.231318	11	PCG
PYGL	0.0852352	5	PCG
CDKL1	0.139862	11	PCG
DOCK5	0.25777	11	PCG
WWC2	0.352689	4	PCG
STK33	0.258336	7	PCG
LARP1	0.274691	2	PCG
PSMG2	0.337616	6	PCG
MDM2	0.047302	5	PCG
PFKFB4	0.110224	3	PCG
LINC02888	0.312132	7	lncRNA
ZNF83	0.23964	3	PCG
AUH	0.302818	4	PCG
AGPAT5	0.0137488	5	PCG
HIBCH	0.348955	4	PCG
URGCP	0.201881	6	PCG
MALT1	0.188014	3	PCG
ENSG00000291149	0.271513	1	lncRNA
NCKAP5	0.408613	4	PCG
LARS1	0.162835	7	PCG
WDR35	0.121232	3	PCG
PRANCR	0.246178	11	lncRNA
C1GALT1	0.211114	1	PCG
SAMD4A	0.370815	3	PCG
LINC00174	0.217676	1	lncRNA
RIPK2-DT	0.367081	7	lncRNA
A1CF	0.370104	2	PCG
L2HGDH	0.277798	6	PCG
DMXL1	0.347791	2	PCG
ATP9A	0.110407	3	PCG
AK3	0.246252	7	PCG
PNPLA7	0.334707	6	PCG
EBNA1BP2	0.38961	2	PCG
C11orf80	0.2582	3	PCG
CFAP251	0.173655	12	PCG
WDR59	0.260502	6	PCG
EPHA6	0.532968	3	PCG
SDHAP1	0.183326	3	lncRNA
RLF	0.132064	3	PCG
MAST4	0.627112	2	PCG
RAB33B-AS1	0.0922871	3	lncRNA
ROR1	0.190235	8	PCG
ZNF611	0.235419	8	PCG
ENSG00000284707	0.29426	1	lncRNA
PAWR	0.258527	3	PCG
WDR19	0.216245	6	PCG
FAM20C	0.157293	3	PCG
NRCAM	0.343088	7	PCG
EPCAM-DT	0.174959	3	lncRNA
WDR91	0.216555	1	PCG
SCP2	0.209416	1	PCG
TENM4	0.382408	8	PCG
RFX2	0.191722	1	PCG
LINC00886	0.238708	7	lncRNA
RNF149	0.253726	1	PCG
BNC2	0.584979	8	PCG
ENSG00000286608	0.267406	6	lncRNA
RPGRIP1L	0.219689	10	PCG
ARHGAP10	0.408832	4	PCG
LINC01504	0.13718	11	lncRNA
LINC02981	0.239786	3	lncRNA
TPD52	0.25384	3	PCG
IFT81	0.198163	1	PCG
SPART	0.147722	7	PCG
METTL15	0.220603	3	PCG
RORA	0.575328	4	PCG
IFT122	0.173964	3	PCG
KIAA0825	0.250914	7	PCG
FANCC	0.322857	4	PCG
PTER	0.252862	10	PCG
HPS4	0.217703	3	PCG
GPX3	0.250335	5	PCG
GUSBP2	0.143252	3	lncRNA
SGCE	0.227786	8	PCG
RFX3-DT	0.28515	6	lncRNA
PPARA	0.327882	2	PCG
ENSG00000288018	0.257051	1	lncRNA
DIAPH1	0.201817	9	PCG
FIGN	0.371733	8	PCG
VPS13A	0.489728	2	PCG
CD109	0.257735	11	PCG
CDK19	0.29367	6	PCG
LINC00278	0.228294	3	lncRNA
DDB2	0.271494	1	PCG
SOD2	0.34459	11	PCG
POM121C	0.214707	1	PCG
ENSG00000227681	0.338912	2	lncRNA
TASP1	0.243262	7	PCG
TSNARE1	0.39023	3	PCG
DPH6	0.299161	2	PCG
POLH	0.0308777	5	PCG
TEX9	0.255591	8	PCG
TMEM51	0.307809	4	PCG
ASPH	0.00449316	5	PCG
MIR34AHG	0.229806	1	lncRNA
TCTN1	0.145829	3	PCG
CRADD	0.208237	11	PCG
ADAMTSL3	0.518462	12	PCG
RNMT	0.0817105	3	PCG
CPEB4	0.325979	2	PCG
DLG2	0.34656	4	PCG
MSH2	0.171049	1	PCG
ITGA3	0.0562592	5	PCG
PGM1	0.166896	11	PCG
ADCY9	0.295718	4	PCG
SYTL2	0.494406	3	PCG
TPCN1	0.268922	6	PCG
TTC12	0.201031	1	PCG
TCP11L1	0.168148	8	PCG
CADM1	0.323136	3	PCG
CEP290	0.212921	3	PCG
FAAH2	0.304447	7	PCG
CTBP2	0.358218	4	PCG
TARS3	0.250421	6	PCG
LRPPRC	0.184967	1	PCG
PTPRD	0.341451	8	PCG
RNLS	0.268725	8	PCG
CDH11	0.300344	8	PCG
HSPA9	0.0833203	5	PCG
NDUFAF6	0.23363	1	PCG
ENSG00000290548	0.222436	3	lncRNA
IMMP1L	0.231018	6	PCG
NPM1	0.322408	5	PCG
SQSTM1	0.113677	7	PCG
UMAD1	0.318256	1	PCG
C1RL	0.323823	3	PCG
HSDL2	0.260034	2	PCG
XPO1	0.317174	6	PCG
CABLES1	0.2907	4	PCG
ENSG00000227486	0.299153	8	lncRNA
TUSC3	0.299364	11	PCG
DAB2IP	0.287968	4	PCG
CEP95	0.0827385	3	PCG
BABAM2	0.266284	11	PCG
LINC03009	0.352033	1	lncRNA
FAM162A	0.130529	7	PCG
TNFSF10	0.248245	7	PCG
MCF2L	0.446105	4	PCG
AMPD3	0.17294	1	PCG
TTC3	0.195937	3	PCG
TMEM14B	0.248145	6	PCG
ZNF37A	0.142549	3	PCG
NPAS2	0.299168	7	PCG
SNX29	0.588886	2	PCG
MTARC2	0.297523	2	PCG
FBXO38-DT	0.38466	11	lncRNA
CSTPP1	0.282477	7	PCG
CEP126	0.213122	10	PCG
PER2	0.272985	12	PCG
CXXC5	0.164537	5	PCG
ALPK1	0.212638	3	PCG
FAM210A	0.0925004	3	PCG
WDSUB1	0.281781	6	PCG
ENSG00000274265	0.251182	3	lncRNA
TNFAIP8	0.327447	8	PCG
LRP5	0.193846	6	PCG
CCDC57	0.159955	3	PCG
CHD1-DT	0.190793	1	lncRNA
CRY2	0.272496	4	PCG
CBFA2T2	0.22887	1	PCG
CCDC171	0.229891	8	PCG
MINDY2	0.163048	1	PCG
ELP2	0.16807	3	PCG
FOXO3	0.144724	11	PCG
GMDS-DT	0.384788	2	lncRNA
FTO	0.347783	8	PCG
KIAA1328	0.12563	3	PCG
PIAS2	0.266509	3	PCG
CEBPD	0.283647	5	PCG
STAMBPL1	0.261669	8	PCG
XNDC1N	0.216889	1	PCG
MIF	0.628006	5	PCG
RNPC3	0.145551	7	PCG
ACBD6	0.235067	7	PCG
ERO1A	0.161398	5	PCG
PLCB1	0.470632	8	PCG
CCDC191	0.20804	3	PCG
CANX	0.264683	5	PCG
LINC01138	0.369294	3	lncRNA
LNPK	0.156906	3	PCG
CYP7B1	0.207277	11	PCG
HHAT	0.149828	7	PCG
CC2D2A	0.268308	4	PCG
MIPOL1	0.172679	3	PCG
PLSCR4	0.354755	8	PCG
USP54	0.279542	11	PCG
TBC1D16	0.258158	3	PCG
SRSF1	0.0923382	3	PCG
CNOT11	0.186019	3	PCG
MTRR	0.160126	11	PCG
SHTN1	0.135608	3	PCG
S100A10	0.463074	5	PCG
FUT11	0.105253	3	PCG
CDKL3	0.172683	1	PCG
BLOC1S5	0.139627	7	PCG
KIAA0753	0.132029	3	PCG
KLHDC10	0.233986	3	PCG
TPI1	0.45103	5	PCG
SUN1	0.207487	1	PCG
POLI	0.118103	3	PCG
MMADHC-DT	0.421541	2	lncRNA
NCEH1	0.310585	7	PCG
ANKRD17-DT	0.202937	7	lncRNA
CSAD	0.12388	3	PCG
KDM4C	0.298738	6	PCG
BMS1P1	0.220877	3	lncRNA
TMEM123	0.131861	5	PCG
ANK2	0.330818	3	PCG
LPGAT1	0.277757	3	PCG
PDZD8	0.276489	3	PCG
EGLN1	0.179166	3	PCG
DHX32	0.220785	3	PCG
SNAPC1	0.113187	3	PCG
STXBP4	0.237744	7	PCG
SYNE2	0.166293	3	PCG
HIPK2	0.366953	4	PCG
GAPDH	0.648792	5	PCG
DERA	0.373756	11	PCG
ANKRD13A	0.261813	9	PCG
USP37	0.184702	3	PCG
GYS1	0.205225	12	PCG
FLNB	0.316455	8	PCG
NECTIN3	0.139857	3	PCG
ALDH3A2	0.0391541	5	PCG
ZNF532	0.128735	3	PCG
CFI	0.393252	7	PCG
KDM3A	0.13898	3	PCG
POM121	0.224049	1	PCG
RNF19A	0.296566	3	PCG
CLU	0.415531	5	PCG
CAPS2	0.234698	8	PCG
MAP3K14	0.186117	7	PCG
LINC03006	0.228386	1	lncRNA
KRIT1	0.203822	1	PCG
CRYBG1	0.244417	11	PCG
C1S	0.258827	3	PCG
TNFRSF14	0.224118	6	PCG
ANAPC16	0.0912932	3	PCG
ZNF84	0.184106	1	PCG
ANKRD36B	0.144925	3	PCG
DDIT4	0.197051	5	PCG
VCAM1	0.231517	7	PCG
MGST3	0.129971	1	PCG
MAP4K3-DT	0.162647	3	lncRNA
NT5DC1	0.264969	4	PCG
TOGARAM1	0.22672	1	PCG
YPEL2	0.202939	7	PCG
AEBP2	0.195171	3	PCG
FGD4	0.398213	11	PCG
PEBP1	0.33427	5	PCG
WASHC3	0.149485	3	PCG
AHCYL1	0.0607138	5	PCG
SLC6A6	0.1197	3	PCG
NPR3	0.326668	4	PCG
GARNL3	0.218844	6	PCG
GMCL1	0.0991255	7	PCG
ZNF736	0.277917	6	PCG
BBS4	0.209386	6	PCG
ACO1	0.22021	8	PCG
IFT43	0.163574	1	PCG
ST13	0.214904	5	PCG
CRIM1	0.391082	12	PCG
IMMP2L	0.48017	1	PCG
ANO6	0.312526	3	PCG
UQCC1	0.214872	1	PCG
PRPF3	0.202382	6	PCG
PLXNB2	0.200399	5	PCG
VDAC1	0.14251	5	PCG
SYNPO	0.19309	5	PCG
RBM33	0.275306	1	PCG
CRLS1	0.191519	3	PCG
ACTN1	0.0978952	5	PCG
WDR43	0.117104	3	PCG
PROS1	0.329784	12	PCG
DERL1	0.189642	3	PCG
AKAP8	0.171432	1	PCG
GLS	0.246116	3	PCG
ZNF337	0.204167	3	PCG
PFKL	0.1365	5	PCG
NBPF15	0.238521	7	PCG
EGR1	0.149959	5	PCG
SSBP1	0.209554	1	PCG
DLG5	0.313691	11	PCG
FNTB	0.134641	3	PCG
SCAPER	0.384738	4	PCG
AP1S3	0.305656	3	PCG
ENSG00000259363	0.248871	1	lncRNA
ZNF429	0.224364	6	PCG
HCG17	0.246175	2	lncRNA
TAPT1-AS1	0.26982	7	lncRNA
ITFG2	0.0769466	3	PCG
SLC5A3	0.358613	12	PCG
AKAP9	0.319185	1	PCG
SPATA7	0.203077	1	PCG
XPNPEP3	0.137082	3	PCG
EIF3B	0.118441	5	PCG
PRPF40B	0.182904	1	PCG
RAD51B	0.287509	3	PCG
TGM2	0.324397	3	PCG
LMCD1-AS1	0.224516	1	lncRNA
NFIA	0.408878	2	PCG
GULP1	0.109054	7	PCG
MRPS6	0.36207	12	PCG
CUX1	0.341826	4	PCG
LRBA	0.413765	2	PCG
BBS9	0.406503	1	PCG
PDE4D	0.526462	7	PCG
AFF1	0.231622	3	PCG
HNRNPC	0.216292	1	PCG
PCCA	0.385481	4	PCG
VMP1	0.347323	11	PCG
TBL1XR1	0.182618	3	PCG
WWOX	0.342236	4	PCG
EXOC4	0.400142	1	PCG
ZBTB20	0.331664	7	PCG
NEAT1	0.383017	7	lncRNA
C3	0.212487	5	PCG
ZBTB44	0.126196	3	PCG
CNNM2	0.171319	1	PCG
ZNF706	0.281636	3	PCG
TCF7L2	0.376608	4	PCG
NPRL3	0.101781	3	PCG
ZNF33A	0.14	3	PCG
DHRS3	0.271744	4	PCG
BCL6	0.346523	11	PCG
FAT4	0.324188	4	PCG
PIK3C3	0.184757	8	PCG
PARP4	0.275799	11	PCG
SPP1	0.306133	5	PCG
HINT1	0.260432	5	PCG
RPS27L	0.208072	5	PCG
ZC3H6	0.267538	1	PCG
ENSG00000288891	0.226125	1	lncRNA
KHDC4	0.118707	7	PCG
ESF1	0.137605	3	PCG
NUBPL	0.299134	1	PCG
PDE7A	0.433763	3	PCG
METTL16	0.186063	6	PCG
PRKRIP1	0.296614	1	PCG
BCLAF3	0.155711	3	PCG
N4BP2L1	0.214459	6	PCG
HSPD1	0.163535	5	PCG
ARHGAP6	0.374646	2	PCG
UBN2	0.222274	1	PCG
TTC1	0.135275	7	PCG
OIP5-AS1	0.108277	7	lncRNA
ZNF655	0.224932	1	PCG
ANKRD36	0.317213	1	PCG
NPAS3	0.265261	3	PCG
TBC1D9B	0.132309	11	PCG
TCERG1	0.20457	7	PCG
DCAF6	0.263168	7	PCG
HPS3	0.128	3	PCG
NOTCH2	0.240896	11	PCG
CREBRF	0.143002	7	PCG
DNM2	0.165133	3	PCG
MBTD1	0.240669	1	PCG
GATAD1	0.114674	3	PCG
ARMC9	0.180483	3	PCG
CFAP44	0.173893	3	PCG
LUC7L2	0.293757	6	PCG
HSPB1	0.291113	5	PCG
CRYZL1	0.0712535	3	PCG
KIZ	0.215492	3	PCG
ZNF160	0.248547	6	PCG
ANKRD6	0.257197	7	PCG
MLEC	0.191628	5	PCG
RPLP0	0.628306	5	PCG
ERCC5	0.191781	6	PCG
KLHL24	0.214817	1	PCG
INTS3	0.199318	11	PCG
P4HB	0.319923	5	PCG
DHRSX	0.167581	3	PCG
ANAPC1	0.163342	1	PCG
ACVR1	0.078765	3	PCG
NAA25	0.147345	3	PCG
MPHOSPH8	0.260059	6	PCG
NSUN6	0.148782	3	PCG
STX16	0.284916	3	PCG
EFCAB2	0.196886	3	PCG
CNN3	0.109467	3	PCG
TMED10	0.13886	5	PCG
SLC2A13	0.187186	10	PCG
URI1	0.210166	1	PCG
KDM5B	0.135874	3	PCG
PILRB	0.12869	10	PCG
COG7	0.0969605	3	PCG
EIF3E	0.148962	3	PCG
C11orf58	0.141878	1	PCG
WDR33	0.256717	6	PCG
YEATS2	0.24989	3	PCG
PKD2	0.205827	3	PCG
SAMD12	0.42743	7	PCG
CRYBB2P1	0.0349782	5	lncRNA
SLC11A2	0.172239	1	PCG
NUP88	0.0816477	3	PCG
ZNF146	0.0731919	3	PCG
PTPN14	0.403589	3	PCG
UBE2B	0.152518	1	PCG
MSRA	0.417359	4	PCG
SP1	0.0350092	5	PCG
NUP160	0.189625	6	PCG
RTTN	0.188588	1	PCG
SKP1	0.130961	5	PCG
CSPP1	0.154386	3	PCG
RPRD1B	0.163639	1	PCG
GTF2I	0.265102	1	PCG
TRAPPC12	0.133599	3	PCG
TMBIM6	0.361209	5	PCG
ZNF544	0.100059	3	PCG
C8orf44	0.177771	7	lncRNA
CCDC146	0.277282	7	PCG
HSP90AB1	0.385342	5	PCG
U2SURP	0.139656	3	PCG
KANTR	0.159939	10	PCG
NUDCD3	0.235129	1	PCG
RIF1	0.12636	3	PCG
NUMB	0.429997	4	PCG
SERP1	0.189694	3	PCG
ENSA	0.105586	3	PCG
DCAF8	0.139984	7	PCG
METTL9	0.211255	7	PCG
ENTPD1-AS1	0.27465	1	lncRNA
STAG3L5P	0.157591	1	lncRNA
EFCAB13	0.317548	3	PCG
NUP107	0.128543	3	PCG
VPS41	0.331489	1	PCG
GHR	0.402056	4	PCG
RRAGB	0.185657	1	PCG
BCL2L13	0.0955467	3	PCG
MBNL2	0.325578	11	PCG
TMEM135	0.335514	2	PCG
BCL2L1	0.17836	10	PCG
CEP120	0.164156	1	PCG
TBCA	0.164096	11	PCG
CYB5R3	0.166068	5	PCG
POT1	0.223411	1	PCG
SLC33A1	0.120649	3	PCG
ANXA2	0.309423	3	PCG
COA1	0.267422	1	PCG
LMAN1	0.172597	5	PCG
ORC3	0.218852	6	PCG
CSNK1A1	0.225079	7	PCG
RPS6KB1	0.0747112	3	PCG
ITGAV	0.377598	12	PCG
NFIC	0.0867687	5	PCG
NHLRC3	0.19179	8	PCG
APTX	0.192113	7	PCG
TAF1D	0.224527	11	PCG
FRMD4A	0.361857	3	PCG
WDR45B	0.0297994	5	PCG
RUFY2	0.0892292	3	PCG
STK39	0.51322	11	PCG
UNK	0.180912	1	PCG
RBM12B	0.148585	3	PCG
ZZZ3	0.151273	3	PCG
OGA	0.280658	6	PCG
MAPK1IP1L	0.134096	1	PCG
ALOX12-AS1	0.124246	3	lncRNA
ATP5F1C	0.20785	3	PCG
TRAF3IP2-AS1	0.206131	6	lncRNA
XRRA1	0.204142	3	PCG
GCFC2	0.126285	3	PCG
SARAF	0.203307	5	PCG
AGPS	0.159975	2	PCG
AP3S1	0.269611	11	PCG
ZKSCAN1	0.0429227	5	PCG
PPP2CB	0.157171	11	PCG
IFT80	0.226364	3	PCG
FANCL	0.141448	3	PCG
ODR4	0.120429	3	PCG
RBM41	0.187907	3	PCG
AATF	0.118201	3	PCG
AHNAK	0.214621	5	PCG
RPRD2	0.25097	7	PCG
ZNF326	0.112404	3	PCG
RAB11FIP2	0.100056	3	PCG
SRP54	0.155552	1	PCG
RPL10	0.645958	5	PCG
CLNS1A	0.102709	3	PCG
UFM1	0.0500124	5	PCG
AVL9	0.287671	1	PCG
NUP214	0.218304	6	PCG
FTH1	0.547115	5	PCG
NARS2	0.188113	1	PCG
MNAT1	0.236011	1	PCG
TYW1	0.20782	1	PCG
RARS1	0.118808	7	PCG
HADHB	0.172646	11	PCG
SIPA1L3	0.172559	3	PCG
NIPSNAP2	0.124167	3	PCG
HBP1	0.229116	1	PCG
UQCRC2	0.160798	7	PCG
ENSG00000262879	0.194032	3	lncRNA
RACK1	0.561275	5	PCG
ANKRD26	0.152979	3	PCG
GARS1-DT	0.30371	1	lncRNA
FAM193B	0.13038	7	PCG
PMM2	0.11461	7	PCG
PCNP	0.091182	3	PCG
ACACB	0.193131	8	PCG
G3BP1	0.115037	7	PCG
GTF2H1	0.146884	1	PCG
ZNF516	0.282568	4	PCG
EIF4B	0.33546	5	PCG
MARCHF8	0.142011	1	PCG
CTDSPL	0.121476	11	PCG
LRIG2	0.187345	1	PCG
TFG	0.150474	3	PCG
TOR1AIP2	0.159939	3	PCG
TCF20	0.138862	3	PCG
EXOC1	0.186924	1	PCG
RPL17	0.607551	5	PCG
DPYSL2	0.257684	8	PCG
TRA2A	0.239489	1	PCG
UBE3D	0.267301	6	PCG
CORO1C	0.25894	12	PCG
CMIP	0.439839	4	PCG
CAND1	0.124363	3	PCG
NT5C3A	0.116609	3	PCG
UBR3	0.25854	6	PCG
STAT6	0.0531987	5	PCG
SNRNP70	0.136085	1	PCG
LRRC40	0.150635	1	PCG
PHF14	0.320047	1	PCG
RPL41	0.670785	5	PCG
SLC9A8	0.129467	10	PCG
WASL	0.136083	1	PCG
POGZ	0.139273	3	PCG
FRA10AC1	0.0943477	3	PCG
HLCS	0.19147	3	PCG
TM9SF4	0.122313	3	PCG
KIFAP3	0.217109	7	PCG
CCDC14	0.192176	3	PCG
ENSG00000291214	0.0804445	3	lncRNA
MFF	0.14656	3	PCG
PCNX4	0.177956	3	PCG
EPG5	0.204983	1	PCG
FAM204A	0.107595	3	PCG
INTS10	0.118961	9	PCG
OLA1	0.168911	3	PCG
YWHAE	0.0778365	5	PCG
CAST	0.202812	11	PCG
RBMX	0.112052	3	PCG
LAMP2	0.152338	3	PCG
FBXO28	0.150423	7	PCG
SETDB1	0.141906	3	PCG
LAMTOR5-AS1	0.132012	3	lncRNA
MYLK	0.413142	12	PCG
STAG3L4	0.0980859	3	lncRNA
MTFR1	0.212041	3	PCG
RNF216P1	0.20143	3	lncRNA
ESCO1	0.151782	1	PCG
ZXDC	0.183395	7	PCG
TXNRD1	0.044238	5	PCG
SFT2D2	0.144625	7	PCG
RPL18	0.643154	5	PCG
SETD3	0.367018	4	PCG
RTN3	0.0290639	5	PCG
CLCN3	0.199689	7	PCG
CIR1	0.165529	1	PCG
SLC30A6	0.145005	1	PCG
HM13	0.133442	3	PCG
RPL8	0.660575	5	PCG
RGS12	0.272915	6	PCG
MIGA1	0.179018	1	PCG
NBR1	0.14491	7	PCG
IGFBP3	0.447933	5	PCG
IRF2BP2	0.231168	5	PCG
PITPNM2	0.277502	11	PCG
RHBDD1	0.216796	3	PCG
SERBP1	0.177529	5	PCG
EIF1	0.491503	5	PCG
CDC16	0.14874	1	PCG
LINC00342	0.177919	3	lncRNA
TCF12-DT	0.15661	3	lncRNA
CHM	0.220589	1	PCG
VIM	0.578848	5	PCG
ATP6V1C1	0.115874	3	PCG
HS2ST1	0.119726	3	PCG
SUPT20H	0.167298	3	PCG
PRICKLE2	0.286776	8	PCG
ELL2	0.466805	11	PCG
LTN1	0.0898199	3	PCG
NSRP1	0.210313	1	PCG
GALNT2	0.307011	3	PCG
ATG10	0.20757	3	PCG
RPL9	0.572268	5	PCG
RPL12	0.588253	5	PCG
RBBP6	0.157905	1	PCG
ANXA5	0.125015	5	PCG
ZFP36L1	0.193418	5	PCG
MTMR10	0.262587	7	PCG
NDUFV2	0.124272	3	PCG
STRN3	0.215617	3	PCG
PDK3	0.203129	11	PCG
RPL19	0.598338	5	PCG
TMEM59	0.186163	5	PCG
RPL18A	0.628331	5	PCG
CHIC1	0.153587	3	PCG
RPL37A	0.601644	5	PCG
VEZT	0.251647	3	PCG
RPS8	0.617927	5	PCG
FOXJ3	0.166933	3	PCG
PCGF5	0.118629	1	PCG
RPL31	0.414142	5	PCG
CCNH	0.240067	1	PCG
EEF2	0.594628	5	PCG
PIGL	0.0949029	3	PCG
RPL36A	0.561467	5	PCG
QSER1	0.116986	3	PCG
SNX27	0.0967667	3	PCG
POLR2J3	0.234585	3	PCG
KLHDC1	0.198609	1	PCG
RPS7	0.516123	5	PCG
RPS14	0.633288	5	PCG
TNPO3	0.161672	1	PCG
LEPR	0.1937	7	PCG
RPL36	0.631302	5	PCG
CCDC6	0.182671	10	PCG
HNRNPA1	0.339806	5	PCG
PLD3	0.0820987	5	PCG
CHCHD3	0.203084	7	PCG
COG6	0.194218	8	PCG
RPS15	0.636392	5	PCG
TTC19	0.112536	3	PCG
RPL5	0.526175	5	PCG
RPS2	0.661298	5	PCG
DHX9	0.109357	7	PCG
TRIM38	0.33678	7	PCG
CEP83	0.169363	3	PCG
EEF1D	0.388706	5	PCG
EYA3	0.241692	2	PCG
RPL23A	0.582973	5	PCG
SGIP1	0.0756657	5	PCG
ALMS1	0.11088	3	PCG
LDLRAD4	0.192998	11	PCG
TYW1B	0.20111	1	PCG
ARID4A	0.188176	1	PCG
RPL3	0.646977	5	PCG
FBXL4	0.22505	6	PCG
RPL30	0.562225	5	PCG
SULF2	0.313557	12	PCG
NACA	0.488812	5	PCG
PRKCI	0.155119	3	PCG
RBBP4	0.0275513	5	PCG
TSHZ1	0.171768	3	PCG
RPS24	0.552764	5	PCG
MAPRE2	0.299381	4	PCG
RPL22	0.484158	5	PCG
ACBD3	0.123194	3	PCG
RPL37	0.588261	5	PCG
YME1L1	0.0499616	5	PCG
PNRC1	0.241271	5	PCG
RPS25	0.530266	5	PCG
ARFGAP3	0.0969196	3	PCG
PRMT3	0.13769	3	PCG
ZNF680	0.182718	3	PCG
POU2F1	0.141885	3	PCG
ANKLE2	0.23349	3	PCG
ZYG11B	0.0600906	3	PCG
IARS1	0.133383	11	PCG
RPS27	0.586765	5	PCG
PCMTD2	0.162406	1	PCG
BLTP3B	0.126836	3	PCG
HNRNPK	0.199318	5	PCG
RPS18	0.647183	5	PCG
CIRBP	0.221863	5	PCG
RPS21	0.587129	5	PCG
SEC22A	0.145923	3	PCG
EEF1AKMT2	0.173185	1	PCG
XRCC6	0.0944197	5	PCG
PON2	0.205919	3	PCG
RPL26	0.549273	5	PCG
DLGAP4	0.104032	7	PCG
RPS4X	0.597025	5	PCG
CEP57	0.170787	3	PCG
RPS23	0.587093	5	PCG
SNX3	0.100279	5	PCG
ZNHIT6	0.149945	3	PCG
ZC3H14	0.112149	3	PCG
DNAJC15	0.220592	11	PCG
POLA1	0.129102	3	PCG
RPL6	0.551066	5	PCG
EEF1A1	0.670295	5	PCG
RPS19	0.662865	5	PCG
PURA	0.0795358	7	PCG
RPL7A	0.595101	5	PCG
RPL23	0.553992	5	PCG
RPL11	0.570388	5	PCG
RPL34	0.579348	5	PCG
RPL13	0.694065	5	PCG
WTAP	0.156865	7	PCG
RPS3A	0.553545	5	PCG
RUNX1	0.354859	3	PCG
UBE2Z	0.0656556	5	PCG
RPS28	0.65746	5	PCG
ETS2	0.0998691	5	PCG
RPL39	0.605437	5	PCG
RPS20	0.566271	5	PCG
RPS6	0.606602	5	PCG
EEF1G	0.566873	5	PCG
RPS3	0.55102	5	PCG
RPL35	0.588207	5	PCG
SLC2A3	0.328863	12	PCG
TPT1	0.631549	5	PCG
RPS11	0.614895	5	PCG
PMEPA1	0.359503	3	PCG
MAGI2	0.265366	3	PCG
RPS9	0.592624	5	PCG
TMSB10	0.619736	5	PCG
CHST15	0.395158	3	PCG
XIST	0.181357	9	lncRNA
ZFAND5	0.401338	11	PCG
LINC01151	0.360976	3	lncRNA
CRP	0.325332	3	PCG
TNC	0.0875139	3	PCG
LINC02929	0.44254	11	lncRNA
ADAMTS18	0.0332005	NA	PCG
SLC13A1	0.379919	7	PCG
KCND2	0.274531	7	PCG
IGKC	0.0924507	5	NA
IGHG1	0.0335344	5	NA
COL1A1	0.093194	5	PCG
COL1A2	0.080444	5	PCG
ENSG00000286546	0.542321	3	lncRNA
SPINK13	0.539086	11	PCG
DIRC3-AS1	0.467411	3	lncRNA
F3	0.184835	11	PCG
CNTNAP5	0.36396	3	PCG
MUC16	0.497419	3	PCG
COL3A1	0.0564693	5	PCG
LINC03002	0.140342	7	lncRNA
IGHG4	0.0513017	5	NA
ROBO2	0.124044	NA	PCG
IGHG3	0.108118	5	NA
LINC03004	0.0908073	7	lncRNA
ENSG00000249001	0.130926	11	lncRNA
ABTB3	0.441163	11	PCG
LINC01554	0.266337	11	lncRNA
ENSG00000227240	0.0990094	7	lncRNA
IGFBP1	0.165193	5	PCG
NKAIN2	0.296935	11	PCG
IGHA1	0.0352694	5	NA
APOE	0.301106	5	PCG
ANXA1	0.300991	11	PCG
ENSG00000280241	0.480578	12	lncRNA
ASPM	0.0716971	3	PCG
PDK4	0.475387	11	PCG
TIPARP	0.457717	11	PCG
ITGBL1	0.335695	3	PCG
RGS6	0.103507	3	PCG
APOC1	0.193751	5	PCG
H19	0.26654	3	lncRNA
THBS2	0.216308	11	PCG
SERPINE1	0.343332	12	PCG
ENSG00000287523	0.420324	7	lncRNA
CLSTN2	0.0795884	7	PCG
GC	0.141749	7	PCG
SLIT2	0.157688	9	PCG
SULF1	0.234081	8	PCG
ENSG00000231918	0.0948823	11	lncRNA
LINC02506	0.311968	11	lncRNA
ADGRL3	0.0930803	NA	PCG
LINC02606	0.234357	11	lncRNA
KLB	0.0501919	3	PCG
CCDC91	0.367806	11	PCG
ZBTB7C	0.551397	11	PCG
ROS1	0.0858218	11	PCG
COL11A1	0.208896	11	PCG
CXCL8	0.0430041	5	PCG
SAA2	0.182385	10	PCG
LRFN5	0.307103	11	PCG
LINC01695	0.522227	3	lncRNA
CCL4L2	0.0536706	5	PCG
MT2A	0.408106	5	PCG
SH3TC2-DT	0.182249	7	lncRNA
CD163L1	0.0456684	3	PCG
HTR1F	0.0280387	7	PCG
CCL20	0.241075	11	PCG
LINC01127	0.414982	11	lncRNA
PCDH7	0.159807	11	PCG
ENSG00000226965	0.0576423	3	lncRNA
ENSG00000248515	0.385484	3	lncRNA
FKBP5	0.576301	11	PCG
ENSG00000262198	0.419166	7	lncRNA
CD36	0.177045	NA	PCG
RYR2	0.304239	10	PCG
DCN	0.176342	10	PCG
NALCN-AS1	0.314828	3	lncRNA
GRIN2A	0.432456	11	PCG
LINC02341	0.251118	3	lncRNA
ENSG00000250137	0.323137	7	lncRNA
KCTD16	0.270999	9	PCG
PRR16	0.0638523	NA	PCG
FTL	0.586256	5	PCG
LRRC4C	0.297606	10	PCG
STXBP6	0.522565	3	PCG
COL6A3	0.11339	5	PCG
CCN2	0.110082	5	PCG
ENPP2	0.202837	NA	PCG
ENSG00000266976	0.508715	3	lncRNA
DCC	0.259723	10	PCG
SPOCK1	0.287023	3	PCG
ZPLD1	0.157304	3	PCG
TENM2	0.0822014	NA	PCG
NFATC2	0.108342	3	PCG
WT1	0.0692308	3	PCG
DIAPH3	0.231094	8	PCG
LBP	0.250849	3	PCG
IQCM	0.0497275	NA	PCG
COL28A1	0.362369	11	PCG
MT1G	0.353653	5	PCG
FST	0.0338325	7	PCG
ELN	0.0777437	3	PCG
ENSG00000286133	0.13325	NA	lncRNA
PDE3A	0.162618	NA	PCG
NALF1	0.169033	NA	PCG
DPP10	0.283623	7	PCG
NR4A3	0.0471258	5	PCG
IGHM	0.0243169	5	NA
VEGFC	0.0211209	3	PCG
CCDC26	0.112546	7	lncRNA
MORC1	0.454229	3	PCG
TOP2A	0.0245869	3	PCG
SLC35F1	0.0194425	7	PCG
ENSG00000287176	0.276609	11	lncRNA
LOX	0.332319	11	PCG
HMGA2	0.106763	11	PCG
CENPF	0.0833672	3	PCG
AGBL1	0.0813428	11	PCG
RALYL	0.298233	9	PCG
SIM2	0.160529	3	PCG
LYZ	0.0492212	5	PCG
SLC2A14	0.345667	11	PCG
ENSG00000240241	0.0528708	11	lncRNA
MYO3B	0.443646	3	PCG
ZNF804B	0.367755	9	PCG
KIF26B	0.452091	3	PCG
ANKRD36BP2	0.318691	3	lncRNA
ADAM18	0.226373	9	PCG
RP1	0.29351	3	PCG
ATP1A1	0.431474	11	PCG
NALCN	0.458005	3	PCG
ENSG00000229618	0.0955094	11	lncRNA
P4HA3	0.348436	11	PCG
CTNND2	0.217338	7	PCG
MDGA2	0.223298	3	PCG
COL5A1	0.083608	3	PCG
FLG	0.216513	3	PCG
ENSG00000266602	0.103515	9	lncRNA
EBF2	0.0825682	NA	PCG
SMOC2	0.33112	3	PCG
NTRK3	0.159894	11	PCG
TMTC1	0.170438	NA	PCG
LVRN	0.303657	10	PCG
SFRP2	0.134522	5	PCG
ENSG00000234426	0.0797437	NA	lncRNA
ENSG00000259692	0.343143	11	lncRNA
LTBP1	0.1514	11	PCG
TIMP3	0.242511	NA	PCG
IL1RAPL1	0.143108	11	PCG
PDE1A	0.174569	11	PCG
LINC02315	0.129725	1	lncRNA
C17orf99	0.108384	7	PCG
SYT1	0.0562218	7	PCG
LINC01934	0.0904347	NA	lncRNA
ENSG00000248752	0.0910721	NA	lncRNA
CPA6	0.0715903	NA	PCG
BMP6	0.0681192	3	PCG
MGP	0.0941287	5	PCG
ANO3	0.0448481	NA	PCG
PRKG1	0.246748	3	PCG
GUCY1A2	0.117671	11	PCG
LINC02694	0.215726	7	lncRNA
ITGB6	0.214512	11	PCG
MEG8	0.110652	11	lncRNA
ESM1	0.227394	NA	PCG
ENSG00000232252	0.211724	11	lncRNA
ANGPT2	0.0337139	3	PCG
BIRC3	0.39943	10	PCG
ENSG00000228944	0.3515	7	lncRNA
TOX	0.143033	9	PCG
LCAL1	0.165315	7	lncRNA
LINC02015	0.486172	12	lncRNA
GPAT3	0.308689	4	PCG
CT69	0.0768167	7	lncRNA
RCL1	0.229844	11	PCG
RIMS2	0.351191	3	PCG
PLEK	0.0747515	NA	PCG
LINC02899	0.263404	11	lncRNA
GRAMD1B	0.113613	NA	PCG
LINC02384	0.449901	11	lncRNA
ENSG00000229588	0.144437	11	lncRNA
PLCB4	0.398348	10	PCG
CD44	0.183166	3	PCG
LINC02955	0.070979	7	lncRNA
TENM3	0.323167	3	PCG
STRIP2	0.16557	7	PCG
ADGRG2	0.263999	3	PCG
RGS5	0.154749	5	PCG
LINC01705	0.0412406	3	lncRNA
AKR1B10	0.0317259	5	PCG
PCP4	0.425601	3	PCG
MT1X	0.289549	5	PCG
TMEM163	0.140631	3	PCG
SLIT3	0.111076	3	PCG
SLC38A11	0.255915	10	PCG
UNC5C	0.0624427	NA	PCG
ENSG00000288692	0.259329	7	lncRNA
PCDH17	0.212227	NA	PCG
CA2	0.0227035	7	PCG
IGFBP5	0.385286	3	PCG
ENSG00000253496	0.199439	3	lncRNA
SLCO2A1	0.132714	NA	PCG
TPRG1	0.131578	9	PCG
NAV3	0.100318	11	PCG
MRC1	0.0649003	NA	PCG
C3orf85	0.431501	3	PCG
IGF2BP2	0.300855	11	PCG
NGF	0.0731401	NA	PCG
COLEC12	0.140126	11	PCG
ADAM12	0.29097	3	PCG
C5orf46	0.0448161	5	PCG
AOAH	0.14011	NA	PCG
NRXN3	0.278385	3	PCG
LYPD6B	0.0644603	3	PCG
NCAM1	0.341442	3	PCG
KCNQ3	0.252743	3	PCG
ENSG00000237760	0.269017	1	lncRNA
THEMIS	0.126009	NA	PCG
MMP7	0.254691	3	PCG
FGF13	0.203348	7	PCG
KLHL1	0.149111	3	PCG
ENSG00000236501	0.11358	NA	lncRNA
LINC01362	0.123525	3	lncRNA
PID1	0.175637	11	PCG
ENSG00000250602	0.376502	11	lncRNA
EHF	0.4474	3	PCG
CARMN	0.05754	NA	lncRNA
EMP1	0.0535848	5	PCG
HGF	0.409811	3	PCG
HDAC9	0.262357	10	PCG
TPX2	0.044299	3	PCG
PLXNA4	0.0758315	11	PCG
ENSG00000231236	0.353969	3	lncRNA
SEMA5A	0.411834	7	PCG
ENSG00000229308	0.0519129	5	lncRNA
LINC00607	0.0859521	7	lncRNA
GPRC5A	0.190376	12	PCG
DNER	0.262503	10	PCG
CERNA2	0.349292	11	lncRNA
SYNPO2	0.0765669	NA	PCG
GPR15LG	0.221491	10	PCG
CCBE1	0.0286813	5	PCG
ADAMTS12	0.0777698	1	PCG
SCG2	0.0717775	3	PCG
LINGO2	0.281848	9	PCG
ZNF804A	0.393746	3	PCG
SYN3	0.261131	3	PCG
NAMPT	0.359288	12	PCG
COL14A1	0.0550812	3	PCG
THBS1	0.276142	12	PCG
SRGN	0.0515492	5	PCG
ENSG00000287692	0.263186	11	lncRNA
ENSG00000287023	0.253609	3	lncRNA
SNTG2	0.32025	10	PCG
DACH1	0.143857	NA	PCG
PDGFRB	0.155253	NA	PCG
ATP1A1-AS1	0.312219	11	lncRNA
CHL1	0.26024	3	PCG
EDNRA	0.0210875	5	PCG
PTGS2	0.103846	3	PCG
CENPE	0.0680766	3	PCG
ENSG00000287722	0.167917	11	lncRNA
MECOM	0.257806	NA	PCG
ENSG00000251139	0.117941	11	lncRNA
ATRNL1	0.192078	9	PCG
ENPP1	0.144288	7	PCG
TNFSF18	0.0178386	NA	PCG
KCTD8	0.0761648	7	PCG
CXCL2	0.217615	12	PCG
RARB	0.137338	NA	PCG
SLCO5A1	0.11521	7	PCG
FOLH1	0.103155	NA	PCG
ZNF385B	0.341853	7	PCG
TIMP1	0.359226	5	PCG
PDE1C	0.109658	NA	PCG
LRRTM4	0.215887	9	PCG
CD86	0.0548923	NA	PCG
VCAN	0.409474	12	PCG
ITPKC	0.200376	11	PCG
ENSG00000289609	0.182647	11	lncRNA
CPE	0.336142	11	PCG
ENSG00000272180	0.0465165	3	lncRNA
BDKRB2	0.251402	10	PCG
SLC9A9	0.414409	10	PCG
CALCRL	0.188132	NA	PCG
ATP1B3	0.122297	3	PCG
FBLN5	0.0169835	1	PCG
CFAP47	0.447197	11	PCG
ITGA8	0.144742	NA	PCG
NAV2	0.263932	3	PCG
PTGER3	0.353716	8	PCG
XKR4	0.21944	7	PCG
NEK10	0.214942	10	PCG
IGFL2-AS1	0.0755208	3	lncRNA
HSP90AA1	0.184516	5	PCG
LMCD1	0.191828	11	PCG
IL6	0.0938029	3	PCG
ENSG00000231252	0.0574508	7	lncRNA
CPM	0.11494	9	PCG
NPSR1-AS1	0.249421	10	lncRNA
ANO2	0.265359	NA	PCG
PWRN1	0.0941606	7	lncRNA
KCNQ1	0.148055	NA	PCG
RND3	0.298776	11	PCG
ARRDC4	0.127575	3	PCG
PDGFD	0.196049	NA	PCG
CDH13	0.252022	NA	PCG
ENSG00000256947	0.455236	11	lncRNA
SORCS1	0.343757	9	PCG
ENSG00000249743	0.182222	10	lncRNA
PCBP3	0.256644	11	PCG
DSCAM	0.446251	3	PCG
EPHA3	0.337275	3	PCG
LINC02471	0.403539	7	lncRNA
TSHZ2	0.450651	11	PCG
MAOA	0.504317	11	PCG
FLT1	0.403649	NA	PCG
ENSG00000254303	0.123459	3	lncRNA
SLC35F3	0.486234	3	PCG
PRDM16	0.075273	3	PCG
LINC01965	0.040387	5	lncRNA
SPSB1	0.428674	11	PCG
ENSG00000248373	0.376679	9	lncRNA
MAP2	0.501283	3	PCG
GAS7	0.163986	3	PCG
GBP1	0.118478	9	PCG
RARRES1	0.175971	3	PCG
HP	0.0651906	10	PCG
TFRC	0.195553	12	PCG
FRMD5	0.175397	10	PCG
RANBP17	0.266762	7	PCG
SERPINA1	0.417828	5	PCG
TMX4	0.0948317	3	PCG
BCAS1	0.159897	10	PCG
ROBO1	0.127811	3	PCG
KHDRBS2	0.256876	7	PCG
ACTA2	0.060571	5	PCG
ANO1	0.10782	NA	PCG
BASP1	0.155731	11	PCG
CSF1	0.0773106	5	PCG
LINC00989	0.0691305	NA	lncRNA
MEOX2	0.00603032	5	PCG
ATF3	0.326236	12	PCG
SH3TC2	0.190895	7	PCG
IL1R2	0.244927	11	PCG
SAA4	0.148154	10	PCG
ENSG00000290529	0.487919	3	lncRNA
LRP1B	0.126526	7	PCG
ITIH5	0.365954	3	PCG
SESN3	0.199562	9	PCG
MIR4500HG	0.282256	7	lncRNA
ENSG00000229459	0.247717	1	lncRNA
HLA-DRA	0.213246	5	PCG
TRPC6	0.124504	10	PCG
GALNT17	0.301352	10	PCG
MT1E	0.344025	5	PCG
LHCGR	0.127882	9	PCG
FGB	0.208927	5	PCG
C1QB	0.088497	5	PCG
FHL5	0.0369394	NA	PCG
EFEMP1	0.266536	3	PCG
CEMIP2	0.255505	11	PCG
SEMA3C	0.436706	12	PCG
GRIA4	0.326663	9	PCG
EFNB2	0.25763	NA	PCG
DCLK1	0.420194	8	PCG
CNTN5	0.0403649	11	PCG
CLDN1	0.367778	3	PCG
MYRIP	0.17552	7	PCG
CACNA1C	0.0274746	5	PCG
GLUL	0.202134	11	PCG
ENSG00000289901	0.305245	3	lncRNA
SOX5	0.245039	10	PCG
PURPL	0.0588774	1	lncRNA
FAM13C	0.0401806	NA	PCG
UAP1	0.180863	11	PCG
MIR4300HG	0.0934717	11	lncRNA
PIK3R3	0.167953	NA	PCG
SPARCL1	0.186332	NA	PCG
ANKRD37	0.147923	9	PCG
LHFPL6	0.102221	NA	PCG
ENSG00000286162	0.281455	11	lncRNA
MMP19	0.101721	11	PCG
PGM5	0.169766	3	PCG
PROX1	0.439956	3	PCG
EBF1	0.231414	NA	PCG
ENSG00000254186	0.28203	7	lncRNA
ENSG00000289084	0.171473	8	lncRNA
ENSG00000287352	0.149234	1	lncRNA
LINC02388	0.0607881	11	lncRNA
SLC2A2	0.278399	9	PCG
RNF220	0.278352	3	PCG
ATP2A3	0.0304519	5	PCG
INSIG1	0.0659544	5	PCG
FRZB	0.186993	9	PCG
THSD4	0.253986	3	PCG
CXCL6	0.109621	5	PCG
ME1	0.12697	3	PCG
ENSG00000253690	0.151064	11	lncRNA
THBS2-AS1	0.136828	11	lncRNA
HECW2	0.155979	NA	PCG
ENSG00000289349	0.25718	9	lncRNA
NCAM2	0.0744203	7	PCG
ENSG00000251095	0.19863	10	lncRNA
PDE10A	0.35307	8	PCG
CTSD	0.484058	5	PCG
MARCHF1	0.035594	5	PCG
ST6GAL2	0.159886	11	PCG
AQP9	0.164024	11	PCG
MIR325HG	0.22007	11	lncRNA
ENSG00000248242	0.345889	9	lncRNA
ENSG00000231482	0.0267848	3	lncRNA
CA8	0.06239	7	PCG
DGKI	0.240828	9	PCG
DENND2A	0.19864	3	PCG
ICAM1	0.107923	5	PCG
ADCY3	0.200001	3	PCG
GFRA1	0.356556	12	PCG
ADAMTS5	0.131179	NA	PCG
CRACD	0.0567889	7	PCG
ENSG00000235495	0.176521	3	lncRNA
ENSG00000286050	0.267143	10	lncRNA
LINC01036	0.198938	12	lncRNA
ENSG00000227683	0.489117	3	lncRNA
MT-ND2	0.282109	3	PCG
MT-ND3	0.299833	3	PCG
AREG	0.0719656	11	PCG
GPR141	0.0858243	NA	PCG
EIF4A3	0.101088	11	PCG
PLEKHS1	0.273978	3	PCG
LAMA3	0.464037	3	PCG
LGR5	0.0332343	3	PCG
BMPR1B	0.0218167	5	PCG
COL5A2	0.120705	3	PCG
SCN2A	0.165668	3	PCG
LINC02100	0.307978	7	lncRNA
INPP4B	0.235631	10	PCG
LINC01170	0.178965	3	lncRNA
PKNOX2	0.091354	3	PCG
VWF	0.373375	NA	PCG
UNC5D	0.286486	9	PCG
ENSG00000255429	0.166408	7	lncRNA
ENSG00000259124	0.0513827	NA	lncRNA
ENSG00000276241	0.0806523	3	lncRNA
TLL1	0.174579	8	PCG
ENSG00000224865	0.17039	10	lncRNA
FAM135B	0.253517	7	PCG
ENSG00000258077	0.399201	12	lncRNA
LINC02109	0.100288	10	lncRNA
FPR3	0.0705787	NA	PCG
STON2	0.264103	9	PCG
PAEP	0.0721647	3	PCG
ENSG00000255595	0.0940928	7	lncRNA
GRIK3	0.173255	3	PCG
PDK4-AS1	0.392461	11	lncRNA
LINC00862	0.307903	3	lncRNA
ANGPT1	0.095226	9	PCG
ENSG00000288016	0.218958	11	lncRNA
SLC34A2	0.459154	3	PCG
CRTAC1	0.130462	3	PCG
BACE2	0.522853	3	PCG
IL1RL1	0.0373981	NA	PCG
ENSG00000287709	0.217255	10	lncRNA
EMCN	0.191594	NA	PCG
IGFN1	0.00474535	7	PCG
EDIL3	0.419154	11	PCG
TMC5	0.274275	3	PCG
LINC02257	0.0301271	3	lncRNA
ADGRB3	0.205489	9	PCG
XDH	0.272184	3	PCG
ITPR2-AS1	0.311587	11	lncRNA
ENSG00000249738	0.256319	10	lncRNA
FYB1	0.236049	10	PCG
LINC02351	0.326304	7	lncRNA
NR5A2	0.130932	NA	PCG
COL8A1	0.278869	8	PCG
ABTB2	0.250306	11	PCG
ENSG00000223930	0.102644	7	lncRNA
ENSG00000267327	0.13059	1	lncRNA
RGS20	0.210895	3	PCG
TLR2	0.16857	11	PCG
PLPP1	0.219825	7	PCG
NEGR1	0.407919	8	PCG
MPPED2	0.317745	3	PCG
TCIM	0.307394	3	PCG
ADCY2	0.133246	3	PCG
LEF1	0.300397	10	PCG
EXOC6	0.141692	3	PCG
CAVIN2	0.0978666	NA	PCG
TMEM196	0.359567	3	PCG
COL15A1	0.167592	NA	PCG
PDE4B	0.125369	NA	PCG
ARL15	0.229487	8	PCG
MANCR	0.115467	3	lncRNA
STAC2	0.112913	3	PCG
MT-ATP8	0.174006	3	PCG
ENSG00000230623	0.260679	3	lncRNA
PDE11A	0.269588	10	PCG
ENSG00000285834	0.223554	11	lncRNA
ENSG00000287940	0.230086	11	lncRNA
TNFAIP3	0.227823	11	PCG
GABRP	0.0551435	7	PCG
COL4A5	0.482876	3	PCG
ITGA5	0.194884	11	PCG
SLC8A1	0.18431	9	PCG
LINC02607	0.0863283	7	lncRNA
ENSG00000287704	0.08293	7	lncRNA
ENSG00000223838	0.0807408	11	lncRNA
VNN1	0.12023	7	PCG
CES4A	0.283437	11	PCG
PGF	0.359262	12	PCG
PSAP	0.297646	5	PCG
ZBTB16	0.544771	11	PCG
ENSG00000286475	0.179462	11	lncRNA
JPH2	0.384271	11	PCG
KIAA1549L	0.168182	7	PCG
ENSG00000253666	0.306907	10	lncRNA
NPL	0.270129	9	PCG
FOSB	0.267333	12	PCG
ZMAT4	0.20245	10	PCG
KITLG	0.162612	11	PCG
SAXO1	0.122462	7	PCG
RBM20	0.100049	1	PCG
ENSG00000247934	0.281288	11	lncRNA
MT-CO2	0.2184	3	PCG
ALDH1A2	0.176454	7	PCG
HS3ST1	0.443403	3	PCG
RRAD	0.317352	3	PCG
CXCL5	0.133068	5	PCG
ENSG00000287292	0.0823299	1	lncRNA
FABP7	0.279619	3	PCG
IGF2	0.205524	3	PCG
IFI30	0.065487	5	PCG
RGCC	0.178475	NA	PCG
RMST	0.314463	9	lncRNA
KCNMB2	0.114896	3	PCG
PCDH15	0.0759249	7	PCG
CCL5	0.0805779	NA	PCG
PTHLH	0.225866	3	PCG
ENSG00000249413	0.369679	3	lncRNA
C1QA	0.135361	5	PCG
ENSG00000287277	0.0758573	11	lncRNA
GSTA1	0.11087	NA	PCG
SLC7A8	0.248982	9	PCG
CFAP299	0.31583	11	PCG
LINC01950	0.0756813	3	lncRNA
LINC02220	0.319985	9	lncRNA
LINC01122	0.124811	7	lncRNA
PPP1R14C	0.263355	11	PCG
LINC00621	0.308343	7	lncRNA
ENSG00000251244	0.0138288	11	lncRNA
KC6	0.414401	3	lncRNA
LGALS1	0.369544	5	PCG
MOXD1	0.124684	10	PCG
BTNL9	0.188891	NA	PCG
TAGLN	0.0480118	5	PCG
SNCA	0.0799103	9	PCG
LINC01322	0.411323	11	lncRNA
ONECUT1	0.366296	3	PCG
ENSG00000263551	0.0371161	NA	lncRNA
G0S2	0.124976	3	PCG
ADGRL4	0.26156	NA	PCG
CFH	0.412846	11	PCG
ANTXR1	0.165339	9	PCG
SMOC1	0.155862	11	PCG
NELL2	0.154844	9	PCG
DPYSL3	0.355774	3	PCG
KDR	0.230196	NA	PCG
COL4A6	0.294862	3	PCG
TFPI2	0.0934877	5	PCG
TMEM178B	0.356357	7	PCG
RORB	0.0489468	7	PCG
LANCL3	0.192625	11	PCG
LINC00923	0.137412	1	lncRNA
TEX15	0.259906	8	PCG
ENSG00000286797	0.259926	9	lncRNA
AKR1B1	0.0901802	5	PCG
ENSG00000232451	0.10798	NA	lncRNA
PROX1-AS1	0.354385	3	lncRNA
CYYR1	0.200188	NA	PCG
FSTL4	0.155652	7	PCG
TGM5	0.142357	3	PCG
HS6ST2	0.249222	3	PCG
SAT1	0.223045	11	PCG
KCNK2	0.0600057	5	PCG
CHI3L1	0.075535	3	PCG
ROR2	0.337267	10	PCG
ECT2	0.197259	3	PCG
PIEZO2	0.298828	3	PCG
KCNK13	0.0369338	3	PCG
HSD17B7	0.312051	11	PCG
RNF150	0.0896642	11	PCG
ENSG00000290955	0.202856	11	lncRNA
ZFPM2	0.108628	7	PCG
GFPT2	0.296734	3	PCG
GLRX	0.296025	11	PCG
LYN	0.156716	3	PCG
PRKCB	0.153823	NA	PCG
APOLD1	0.0277092	5	PCG
OBI1-AS1	0.045183	11	lncRNA
IGHV3-33	0.00403677	10	NA
MT-ND4	0.238996	3	PCG
TRPC4	0.0495421	NA	PCG
WT1-AS	0.0777399	3	lncRNA
P2RY8	0.0319956	5	PCG
STC1	0.207796	5	PCG
KCNJ6	0.219826	3	PCG
PPM1E	0.135902	3	PCG
CHODL	0.0828538	7	PCG
FBXO25	0.316307	10	PCG
ENSG00000233420	0.13944	10	lncRNA
ENSG00000249631	0.252849	7	lncRNA
ENSG00000271774	0.361334	11	lncRNA
NTN4	0.2776	9	PCG
KCND3	0.272809	7	PCG
NET1	0.284938	11	PCG
ADAMTS2	0.135841	9	PCG
LINC01426	0.401574	12	lncRNA
ENSG00000263745	0.200339	9	lncRNA
ADAMTS1	0.276061	3	PCG
LDB2	0.383534	NA	PCG
ENSG00000233539	0.137096	11	lncRNA
IRS2	0.264491	3	PCG
ST6GALNAC3	0.214949	NA	PCG
HCCS-DT	0.154917	3	lncRNA
ZC3HAV1	0.103673	3	PCG
ENSG00000248636	0.113904	NA	lncRNA
KLHL14	0.338558	3	PCG
PTPRC	0.176133	NA	PCG
CHSY3	0.113409	11	PCG
TSC22D3	0.403508	11	PCG
RBP7	0.118996	NA	PCG
ISM1	0.20942	7	PCG
ENSG00000227496	0.152731	11	lncRNA
TTN	0.107272	7	PCG
CTSS	0.103847	7	PCG
PIGR	0.151058	7	PCG
IDO2	0.0712751	3	PCG
GJC1	0.0483027	5	PCG
TSHR	0.169979	3	PCG
NEURL1B	0.100267	7	PCG
HCN1	0.0423631	7	PCG
ARHGAP15	0.193044	NA	PCG
MICAL2	0.197167	11	PCG
MT-ND1	0.256164	3	PCG
CCDC85A	0.153976	1	PCG
PPP1R3C	0.22424	8	PCG
ADAM33	0.281854	3	PCG
MIR222HG	0.339488	12	lncRNA
PRIMA1	0.429167	3	PCG
ENSG00000234083	0.449296	3	lncRNA
RGS2	0.0892312	3	PCG
CAVIN2-AS1	0.0662661	NA	lncRNA
PKP2	0.302015	11	PCG
CADM3	0.24139	10	PCG
KCNK9	0.235021	3	PCG
EYA4	0.270287	3	PCG
NTF3	0.268388	11	PCG
MT-CO3	0.20269	3	PCG
TBX2	0.0846773	NA	PCG
KCNN3	0.156817	NA	PCG
IGF2BP3	0.345388	3	PCG
CCDC178	0.048356	NA	PCG
FILIP1	0.115542	NA	PCG
CLIC6	0.290273	10	PCG
GNA14	0.195164	9	PCG
CENPI	0.0315775	3	PCG
CAV1	0.23152	3	PCG
MARK1	0.144591	7	PCG
LETR1	0.0389347	NA	lncRNA
CALCRL-AS1	0.398264	3	lncRNA
CSGALNACT1	0.24666	10	PCG
DGKB	0.234935	8	PCG
NRP2	0.254801	3	PCG
PLVAP	0.35258	NA	PCG
COL6A2	0.172713	3	PCG
PPM1L	0.256439	11	PCG
ADAM7-AS1	0.218721	11	lncRNA
RNF144B	0.336867	10	PCG
GLI2	0.258909	3	PCG
ENSG00000285557	0.0494864	7	lncRNA
ENSG00000272027	0.275274	11	lncRNA
IL1R1	0.390996	11	PCG
CLMP	0.169397	11	PCG
SLC36A2	0.166477	9	PCG
MX1	0.0672753	NA	PCG
NEXMIF	0.355071	3	PCG
ARHGEF38	0.298871	7	PCG
PALMD	0.159196	NA	PCG
ENSG00000286749	0.0734502	11	lncRNA
RASGRP3	0.128698	NA	PCG
PIK3R5	0.0827982	NA	PCG
GNG2	0.15836	NA	PCG
DTNA	0.261379	7	PCG
CTSB	0.215989	5	PCG
ENSG00000260042	0.195811	10	lncRNA
TNFAIP6	0.129861	NA	PCG
NIBAN1	0.0850732	3	PCG
TSPAN7	0.126613	NA	PCG
COL21A1	0.234113	3	PCG
DCHS2	0.269237	11	PCG
C1R	0.249919	5	PCG
PAPSS2	0.260424	11	PCG
NFASC	0.293031	3	PCG
CD55	0.0432575	7	PCG
ENSG00000290466	0.138366	11	lncRNA
MIR3681HG	0.0345185	NA	lncRNA
WNT5B	0.2082	3	PCG
LINC02408	0.0292336	7	lncRNA
LINC00511	0.323153	3	lncRNA
GRIN2B	0.275889	12	PCG
LINC00488	0.337681	3	lncRNA
KCNMB2-AS1	0.254186	10	lncRNA
ENSG00000286062	0.103209	7	lncRNA
EDIL3-DT	0.327612	11	lncRNA
NDC80	0.0359857	7	PCG
DOK5	0.26086	3	PCG
ADRA1B	0.197729	10	PCG
ENSG00000225087	0.0895982	11	lncRNA
PTPRB	0.0561311	5	PCG
GALNT13	0.149928	7	PCG
LINC00462	0.167921	1	lncRNA
GABRG3	0.135129	7	PCG
SMCO4	0.26589	10	PCG
MT1F	0.34959	5	PCG
FIRRE	0.30202	11	lncRNA
GRK5	0.0829644	3	PCG
UGDH	0.212938	3	PCG
MT-CYB	0.255508	3	PCG
ENSG00000290808	0.0187802	7	lncRNA
GNAO1	0.164966	11	PCG
UST	0.194779	9	PCG
TM4SF1	0.150743	3	PCG
IGSF1	0.370743	3	PCG
ENSG00000286085	0.241976	3	lncRNA
PTGDS	0.0334659	3	PCG
PTPN1	0.337106	11	PCG
ENSG00000234464	0.174318	7	lncRNA
TMEM45A	0.361114	3	PCG
CELF2	0.0587573	7	PCG
RGS7	0.0264247	7	PCG
DOCK10	0.124605	7	PCG
APCDD1L-DT	0.231911	3	lncRNA
ENSG00000259639	0.0633554	7	lncRNA
ENSG00000239498	0.0392813	3	lncRNA
LMNB1	0.0662749	3	PCG
PLXDC2	0.296257	7	PCG
GREB1L	0.341279	11	PCG
ENSG00000242593	0.221986	11	lncRNA
SYBU	0.461607	11	PCG
TCF4	0.297586	NA	PCG
NPPC	0.0392821	7	PCG
MT-ND4L	0.218224	3	PCG
F5	0.246123	3	PCG
LINC01266	0.323403	12	lncRNA
ATAD2	0.196188	3	PCG
PGM2L1	0.114039	3	PCG
ENSG00000286861	0.13658	11	lncRNA
BMPER	0.13408	3	PCG
MEIKIN	0.0557211	7	PCG
CIITA	0.203822	10	PCG
LINC01885	0.0858071	NA	lncRNA
CTNNA3	0.200671	8	PCG
ITGB1-DT	0.103917	3	lncRNA
CLEC7A	0.0717381	NA	PCG
MIR31HG	0.329458	10	lncRNA
NCALD	0.405423	3	PCG
PDZRN3	0.388663	4	PCG
CASR	0.218318	9	PCG
LINC02889	0.325652	11	lncRNA
RASSF9	0.065454	NA	PCG
ENSG00000260658	0.171474	11	lncRNA
PROM1	0.252261	7	PCG
SIRLNT	0.110225	3	lncRNA
TACR1	0.0738254	9	PCG
UNC5B	0.0826461	3	PCG
BGN	0.298248	5	PCG
NMNAT2	0.261237	10	PCG
FYN	0.0581786	5	PCG
SNHG31	0.0352567	5	lncRNA
NMU	0.212466	11	PCG
BCL11B	0.092682	3	PCG
FRY	0.245177	3	PCG
ITGA4	0.127922	NA	PCG
MAP1B	0.275305	3	PCG
CCL2	0.0961991	5	PCG
MT1H	0.198909	5	PCG
RUBCNL	0.10499	7	PCG
TNIP3	0.130642	11	PCG
SOX11	0.144039	3	PCG
KALRN	0.160137	NA	PCG
SIPA1L2	0.210016	3	PCG
MME-AS1	0.291736	11	lncRNA
NUAK1	0.10534	3	PCG
ENSG00000258231	0.0458492	11	lncRNA
MAP3K15	0.407543	3	PCG
LINC01191	0.222049	7	lncRNA
OGFRL1	0.2196	11	PCG
FHL2	0.244113	3	PCG
TNFRSF21	0.183756	10	PCG
CD14	0.0667954	5	PCG
LINC01349	0.221579	7	lncRNA
STARD4-AS1	0.254569	11	lncRNA
FAM20A	0.243187	10	PCG
MT-ND5	0.155261	3	PCG
HSPA5	0.228717	5	PCG
PLCE1	0.254255	3	PCG
ERC2	0.0970983	7	PCG
HTR4	0.0525298	7	PCG
ENSG00000287069	0.0508322	11	lncRNA
CRAT37	0.384086	7	lncRNA
MFGE8	0.0534558	5	PCG
HCK	0.166097	3	PCG
PLA2G4A	0.278109	3	PCG
HSPG2	0.126817	5	PCG
PLD1	0.109647	3	PCG
SCN3A	0.139036	3	PCG
RUNX1T1	0.129932	NA	PCG
LINC01645	0.0859669	7	lncRNA
MXRA5	0.112525	3	PCG
MT-CO1	0.157451	3	PCG
GPR176	0.282141	12	PCG
CPVL	0.177056	7	PCG
SAMD4A-AS1	0.365719	3	lncRNA
ENSG00000289873	0.240858	11	lncRNA
APOL1	0.212168	10	PCG
ENSG00000255496	0.211662	3	lncRNA
ADAM19	0.079531	3	PCG
GRIK4	0.146923	3	PCG
GRB10	0.073197	3	PCG
COL6A1	0.161385	3	PCG
FGA	0.140196	11	PCG
ENSG00000287771	0.220349	11	lncRNA
TSPAN5	0.129713	NA	PCG
HELLPAR	0.0783691	7	lncRNA
ST6GAL1	0.289953	10	PCG
ADAMTS20	0.142734	9	PCG
C1QC	0.0727346	5	PCG
ITGA9	0.140207	NA	PCG
GFOD1	0.0571393	3	PCG
AIM2	0.306614	10	PCG
MARCHF3	0.0462438	3	PCG
LINC01182	0.191434	11	lncRNA
ACER2	0.0514051	3	PCG
NRAD1	0.333392	3	lncRNA
KCNE3	0.16013	NA	PCG
MT-ATP6	0.209111	3	PCG
TMEM233	0.122881	NA	PCG
TM4SF18	0.0711365	5	PCG
TMPRSS4	0.0568167	3	PCG
LINC02027	0.414139	2	lncRNA
MCAM	0.21964	NA	PCG
LAMB3	0.0895892	10	PCG
IGSF11	0.136137	11	PCG
NHSL2	0.0511992	7	PCG
LINC01088	0.202422	11	lncRNA
DSPP	0.0598435	11	PCG
PHLDA1	0.384267	12	PCG
LINC00534	0.0975582	7	lncRNA
MAP7D2	0.415381	3	PCG
LNX1	0.118021	11	PCG
THY1	0.165726	NA	PCG
ENSG00000228509	0.145559	3	lncRNA
DPP6	0.176826	10	PCG
ENSG00000223829	0.188476	3	lncRNA
FUT9	0.0982257	3	PCG
TIAM1	0.0634932	NA	PCG
ENSG00000286863	0.287964	8	lncRNA
WEE1	0.247032	12	PCG
LINC01687	0.0811351	11	lncRNA
EZH2	0.179048	3	PCG
[truncated: 511 more rows]

## Sheet: lncRNA&PCG_in_Myeloid_module
gene_name	kME	moduleID	type
HS3ST2	0.46449	1	PCG
LINC01151	0.0752879	2	lncRNA
CRP	0.384196	3	PCG
LINC02929	0.0475114	4	lncRNA
ZFAND5	0.0725398	2	PCG
IGKC	0.626061	5	NA
IGHG1	0.636879	5	NA
COL1A1	0.10919	4	PCG
CLNK	0.292348	4	PCG
COL1A2	0.142054	6	PCG
CYP24A1	0.115803	7	PCG
ENSG00000286546	0.441499	3	lncRNA
SPINK13	0.129896	4	PCG
DIRC3-AS1	0.268872	3	lncRNA
F3	0.00386278	2	PCG
CNTNAP5	0.369005	7	PCG
MUC16	0.23334	3	PCG
IGLC2	0.41493	5	NA
IGHG4	0.636631	5	NA
ROBO2	0.105616	6	PCG
TGFBI	0.336516	8	PCG
IGHG3	0.594	5	NA
ENSG00000249001	0.275035	2	lncRNA
F13A1	0.51875	2	PCG
LINC01554	0.0138762	2	lncRNA
ENSG00000236283	0.189134	4	lncRNA
ENSG00000227240	0.0556258	6	lncRNA
WDFY4	0.19904	4	PCG
IGFBP1	0.106421	6	PCG
NKAIN2	0.0689371	2	PCG
IGHA1	0.348464	5	NA
APOE	0.586216	1	PCG
ENSG00000280241	0.29937	7	lncRNA
PDK4	0.386156	2	PCG
TIPARP	0.0412342	4	PCG
SERPINE2	0.146323	6	PCG
APOC1	0.592497	1	PCG
H19	0.313333	3	lncRNA
THBS2	0.0235361	4	PCG
SERPINE1	0.153984	6	PCG
SCNN1G	0.0307674	3	PCG
DKK2	0.0688291	2	PCG
PCDH9	0.300709	4	PCG
SULF1	0.129937	6	PCG
LINC00639	0.261064	2	lncRNA
ADGRL3	0.045127	6	PCG
LINC02606	0.035254	2	lncRNA
ELL2	0.378851	2	PCG
CCDC91	0.218537	2	PCG
COL11A1	0.0304713	4	PCG
LRFN5	0.087614	4	PCG
LINC01695	0.268296	3	lncRNA
CCL4L2	0.386001	8	PCG
MT2A	0.0953205	4	PCG
COL12A1	0.102093	6	PCG
CD163L1	0.446726	2	PCG
HTR1F	0.0844911	6	PCG
CCL20	0.0726824	4	PCG
LINC01127	0.0402464	4	lncRNA
PCDH7	0.0441003	6	PCG
ENSG00000286494	0.0932838	4	lncRNA
ENSG00000226965	0.0735621	6	lncRNA
ENSG00000248515	0.132575	3	lncRNA
FKBP5	0.348647	2	PCG
CRISPLD2	0.0748817	6	PCG
GPM6A	0.303954	4	PCG
IGHG2	0.291244	5	NA
ATP6V0D2	0.313028	1	PCG
KCNQ5	0.438452	4	PCG
CD36	0.198207	3	PCG
GRIN2A	0.293036	7	PCG
LINC02341	0.132923	3	lncRNA
KCTD16	0.343125	7	PCG
CD163	0.593654	2	PCG
CHIT1	0.244315	1	PCG
PRR16	0.0657463	6	PCG
LAMA2	0.152354	2	PCG
FTL	0.534985	1	PCG
LRRC4C	0.154767	5	PCG
STXBP6	0.33143	3	PCG
CCN2	0.0725194	6	PCG
ENPP2	0.15708	6	PCG
SLC1A3	0.544357	2	PCG
ENSG00000266976	0.128447	3	lncRNA
GPNMB	0.630657	1	PCG
DCC	0.702407	5	PCG
SPOCK1	0.187953	7	PCG
NFATC2	0.291108	2	PCG
SEMA3A	0.0970228	2	PCG
ENSG00000285572	0.0854317	2	lncRNA
DIAPH3	0.168009	7	PCG
COL28A1	0.107826	4	PCG
MT1G	0.166453	6	PCG
HBA2	0.0847334	6	PCG
CCL18	0.258232	1	PCG
CEMIP	0.0672918	2	PCG
LNCAROD	0.572128	2	lncRNA
RBFOX1	0.303915	7	PCG
ADCY8	0.266905	7	PCG
PDE3A	0.129981	6	PCG
NALF1	0.103371	6	PCG
HAPLN1	0.0861789	4	PCG
LINC00276	0.266295	7	lncRNA
NR4A3	0.577452	8	PCG
MCTP1	0.445046	9	PCG
IGHM	0.268449	5	NA
VEGFC	0.148585	6	PCG
SLC35F1	0.115309	6	PCG
LOX	0.166262	4	PCG
MYH11	0.110332	4	PCG
SLC7A2	0.0878134	6	PCG
ACSM3	0.111405	7	PCG
ADAMTS6	0.218698	4	PCG
LYZ	0.138248	9	PCG
SLC2A14	0.0347876	4	PCG
NTRK2	0.147801	7	PCG
FBXO38-DT	0.0629339	2	lncRNA
MYO3B	0.140989	3	PCG
HS3ST3A1	0.285385	1	PCG
ANKRD36BP2	0.873661	5	lncRNA
ADAM18	0.0240972	4	PCG
IGLL5	0.624936	5	PCG
CCL3L3	0.178841	2	PCG
COL25A1	0.0484099	2	PCG
ENSG00000253557	0.512926	2	lncRNA
NALCN	0.0848094	3	PCG
ENSG00000227531	0.291379	1	lncRNA
ENSG00000229618	0.0559034	2	lncRNA
P4HA3	0.0268675	4	PCG
PLCXD3	0.0519392	6	PCG
IL1B	0.235895	8	PCG
ENSG00000266602	0.355449	1	lncRNA
RAB7B	0.311471	8	PCG
EBF2	0.121247	6	PCG
SMOC2	0.0613221	7	PCG
ENSG00000234426	0.0544999	4	lncRNA
CFAP20DC-DT	0.261309	7	lncRNA
LINC02945	0.151103	1	lncRNA
LTBP1	0.098702	6	PCG
TIMP3	0.262857	6	PCG
PDE1A	0.230854	7	PCG
SYT1	0.172502	4	PCG
CPA6	0.0774036	7	PCG
BMP6	0.492195	5	PCG
PDLIM3	0.0508691	6	PCG
ZNF331	0.567783	8	PCG
MGP	0.150884	6	PCG
ANO3	0.0291584	6	PCG
PRKG1	0.0809854	2	PCG
ITGB6	0.0521443	6	PCG
CXCL9	0.228186	1	PCG
ESM1	0.165605	6	PCG
IFIT2	0.065409	2	PCG
ENSG00000232252	0.0229303	4	lncRNA
ANGPT2	0.0950445	4	PCG
JCHAIN	0.459093	5	PCG
BIRC3	0.266482	4	PCG
TOX	0.415149	4	PCG
SORCS2	0.0685915	3	PCG
LINC02015	0.347525	7	lncRNA
IL2RA	0.329483	2	PCG
OLR1	0.436375	8	PCG
GPAT3	0.321206	8	PCG
DLGAP1	0.0830713	4	PCG
IFNG-AS1	0.40899	4	lncRNA
PADI2	0.286474	8	PCG
SLC4A1	0.0436972	2	PCG
PLEK	0.189039	1	PCG
FGG	0.0748208	4	PCG
HSPH1	0.0139141	6	PCG
SLC16A10	0.393594	8	PCG
EPHA7	0.370427	7	PCG
GRAMD1B	0.286369	9	PCG
LINC02384	0.383315	5	lncRNA
PLCB4	0.176739	7	PCG
SLC14A1	0.238223	4	PCG
CD44	0.0399265	6	PCG
ENSG00000290441	0.138501	2	lncRNA
ADGRG2	0.0447488	2	PCG
POU2AF1	0.48872	4	PCG
RYR3	0.0226786	4	PCG
RGS5	0.300746	6	PCG
SLC12A1	0.0177764	4	PCG
AKR1B10	0.0424242	6	PCG
PCP4	0.0927021	3	PCG
ENSG00000233358	0.102842	7	lncRNA
MT1X	0.0714546	4	PCG
TMEM163	0.368516	2	PCG
SLIT3	0.115434	6	PCG
SLC38A11	0.0808135	4	PCG
CCL4	0.175972	2	PCG
PCDH17	0.171791	6	PCG
CA2	0.131042	6	PCG
IGFBP5	0.308374	3	PCG
ENSG00000253496	0.346239	1	lncRNA
SLCO2A1	0.130681	6	PCG
TPRG1	0.501291	1	PCG
NAV3	0.0470486	6	PCG
PLOD2	0.289112	6	PCG
MRC1	0.362014	2	PCG
C3orf85	0.0425241	3	PCG
SDS	0.340107	8	PCG
SVEP1	0.0768984	6	PCG
C5orf46	0.231855	7	PCG
CD83	0.43311	8	PCG
AOAH	0.474045	9	PCG
NRXN3	0.183581	7	PCG
LYPD6B	0.207426	4	PCG
SAMSN1	0.346607	2	PCG
KCNQ3	0.50871	2	PCG
ENSG00000237760	0.0616669	3	lncRNA
THEMIS	0.0742455	6	PCG
FGF13	0.141939	2	PCG
ENSG00000236501	0.0790122	6	lncRNA
LINC01362	0.0998737	4	lncRNA
PID1	0.192539	8	PCG
ENSG00000250602	0.203872	2	lncRNA
DMD	0.189885	2	PCG
ENSG00000287092	0.331405	4	lncRNA
MSR1	0.635606	9	PCG
CARMN	0.0764658	6	lncRNA
NRG1	0.0979704	6	PCG
EMP1	0.174352	6	PCG
HGF	0.290191	9	PCG
NETO1	0.154271	4	PCG
CHRM3	0.173128	6	PCG
FAT3	0.0496462	6	PCG
SLC45A4	0.224907	9	PCG
SEMA5A	0.125094	7	PCG
ENSG00000233005	0.159488	6	lncRNA
CERNA2	0.161159	7	lncRNA
SYNPO2	0.0570282	6	PCG
PRICKLE1	0.110885	7	PCG
PKHD1L1	0.179504	4	PCG
LINC01500	0.187528	9	lncRNA
GPR15LG	0.012947	2	PCG
SCG2	0.101124	4	PCG
ZNF804A	0.319171	1	PCG
NAMPT	0.560517	8	PCG
THBS1	0.167754	8	PCG
SRGN	0.539389	8	PCG
PLA2G7	0.439237	1	PCG
ENSG00000287023	0.10773	3	lncRNA
CNTN4	0.126526	6	PCG
ENSG00000285534	0.246936	8	lncRNA
DACH1	0.140817	6	PCG
ATP1A1-AS1	0.0557161	2	lncRNA
CHL1	0.0737813	3	PCG
EDNRA	0.0768873	6	PCG
CENPE	0.0986454	2	PCG
MECOM	0.201461	6	PCG
ENSG00000251139	0.256033	2	lncRNA
ATRNL1	0.162974	4	PCG
MERTK	0.596023	2	PCG
TNFSF18	0.111588	2	PCG
PNPLA3	0.278175	1	PCG
STAP1	0.4396	4	PCG
ZNF385B	0.130755	7	PCG
TIMP1	0.168967	6	PCG
PDE1C	0.126629	6	PCG
CD86	0.446852	8	PCG
VCAN	0.167734	6	PCG
ITPKC	0.0649791	2	PCG
IGLC3	0.248963	5	NA
CPE	0.0688564	4	PCG
IRF8	0.156123	4	PCG
SLC9A9	0.514371	2	PCG
CALCRL	0.137458	6	PCG
ATP1B3	0.524607	8	PCG
MS4A4E	0.534384	2	PCG
CFAP47	0.149606	7	PCG
ITGA8	0.431627	5	PCG
NAV2	0.251155	2	PCG
PTGER3	0.152897	6	PCG
CP	0.234345	6	PCG
LMCD1	0.0564397	6	PCG
CPM	0.497075	2	PCG
IL33	0.0467624	6	PCG
ANO2	0.190402	6	PCG
SEMA3D	0.126828	4	PCG
RND3	0.157938	2	PCG
PDGFD	0.199102	6	PCG
CDH13	0.189184	6	PCG
ZNF385D	0.0782117	7	PCG
ENSG00000256947	0.133686	2	lncRNA
SLC5A12	0.190759	7	PCG
DSCAM	0.143469	2	PCG
EPHA3	0.115255	7	PCG
CCL3	0.187395	2	PCG
LINC01111	0.0810103	7	lncRNA
ST18	0.126235	9	PCG
TSHZ2	0.247393	4	PCG
LINC01435	0.118812	7	lncRNA
NCEH1	0.35652	1	PCG
EPIC1	0.263522	5	lncRNA
FLT1	0.32719	6	PCG
APOC2	0.273753	1	PCG
TP63	0.153502	1	PCG
IL7R	0.0572342	4	PCG
SLC17A3	0.109543	6	PCG
SLC35F3	0.188922	7	PCG
SAA1	0.0412794	6	PCG
SPP1	0.135147	4	PCG
ENSG00000248373	0.155074	7	lncRNA
MAP2	0.258931	3	PCG
GAS7	0.281146	9	PCG
MME	0.0571962	4	PCG
ENSG00000234147	0.338246	2	lncRNA
RARRES1	0.289762	1	PCG
SCN7A	0.0301552	8	PCG
TFRC	0.316098	8	PCG
RANBP17	0.167936	9	PCG
SERPINA1	0.233079	6	PCG
TMX4	0.0929419	4	PCG
BCAS1	0.135732	4	PCG
ROBO1	0.0871951	2	PCG
KHDRBS2	0.346106	4	PCG
GRM3	0.0173702	4	PCG
BASP1	0.232387	1	PCG
GABRB2	0.184009	2	PCG
ATF3	0.250448	8	PCG
GBP5	0.265382	1	PCG
NUAK2	0.102529	4	PCG
IL1R2	0.169779	8	PCG
IGFBP3	0.280934	6	PCG
ENSG00000290529	0.064199	3	lncRNA
LRP1B	0.188964	7	PCG
EML6	0.133296	4	PCG
ENSG00000189229	0.113644	2	lncRNA
ITIH5	0.274462	3	PCG
SESN3	0.158664	4	PCG
HLA-DRA	0.49213	8	PCG
TRPC6	0.0719632	2	PCG
ENSG00000276759	0.118721	5	lncRNA
CSF2RA	0.48276	8	PCG
ENSG00000236064	0.0614226	7	lncRNA
MT1E	0.0741429	4	PCG
RGS1	0.427412	2	PCG
FGB	0.108469	4	PCG
C1QB	0.436155	9	PCG
LINC01374	0.438504	2	lncRNA
EFEMP1	0.074086	6	PCG
SEMA3C	0.255773	1	PCG
EFNB2	0.152774	6	PCG
TMEM246-AS1	0.0642382	7	lncRNA
DCLK1	0.253439	7	PCG
CNTN5	0.155243	5	PCG
CLDN1	0.135695	7	PCG
GDA	0.0833028	6	PCG
MS4A6A	0.553337	2	PCG
CACNA1C	0.157579	6	PCG
GLUL	0.353757	2	PCG
MTCP1	0.24152	7	PCG
ENSG00000289901	0.538341	1	lncRNA
SOX5	0.319598	4	PCG
TRD-AS1	0.190589	4	lncRNA
FAM13C	0.103917	6	PCG
UAP1	0.11816	8	PCG
MIR4300HG	0.287015	2	lncRNA
PIK3R3	0.048216	6	PCG
SPARCL1	0.0869365	4	PCG
LHFPL6	0.202154	6	PCG
ENSG00000286162	0.102887	4	lncRNA
PGM5	0.290715	2	PCG
SLCO2B1	0.663057	2	PCG
PROX1	0.107661	2	PCG
IGF1	0.419906	2	PCG
CACNB4	0.145599	2	PCG
EBF1	0.756368	4	PCG
PIP5K1B	0.370049	4	PCG
ENSG00000289084	0.089686	4	lncRNA
HMCN1	0.109701	6	PCG
ENSG00000285492	0.360068	1	lncRNA
NOTCH3	0.0939914	6	PCG
ATP2A3	0.466536	4	PCG
LINC01697	0.100948	7	lncRNA
ENSG00000279249	0.118109	5	lncRNA
INSIG1	0.366613	8	PCG
CACNB2	0.032799	4	PCG
LINC02240	0.105492	4	lncRNA
MYOCOS	0.0824174	4	PCG
ME1	0.482843	9	PCG
ENSG00000253690	0.247504	4	lncRNA
HECW2	0.0510165	4	PCG
BLK	0.803117	4	PCG
TXNRD1	0.236838	1	PCG
IGHV3-30	0.207005	5	NA
MIR100HG	0.199334	7	lncRNA
DLC1	0.282381	6	PCG
PDE10A	0.0639291	4	PCG
CTSD	0.526571	1	PCG
EFNA5	0.16336	6	PCG
AQP9	0.139915	1	PCG
ENSG00000248242	0.273329	7	lncRNA
DGKI	0.126267	6	PCG
ICAM1	0.201398	8	PCG
GFRA1	0.139315	7	PCG
ADAMTS5	0.128559	6	PCG
IRF4	0.179293	4	PCG
GRIA1	0.24174	7	PCG
ENSG00000286050	0.0958909	6	lncRNA
LINC01036	0.0853202	7	lncRNA
LTBP2	0.187815	2	PCG
ENSG00000227683	0.164352	3	lncRNA
MT-ND2	0.593414	1	PCG
MS4A4A	0.551167	2	PCG
MT-ND3	0.556099	1	PCG
GPR141	0.491812	9	PCG
EIF4A3	0.0580254	2	PCG
LAMA3	0.13718	3	PCG
INPP4B	0.0835972	2	PCG
VWF	0.250008	6	PCG
LGMN	0.380638	9	PCG
PLCL1	0.204625	2	PCG
ENSG00000259124	0.157497	1	lncRNA
ENSG00000276241	0.0500931	3	lncRNA
TLL1	0.199106	6	PCG
LINC00578	0.0620595	2	lncRNA
ENSG00000258077	0.188995	7	lncRNA
C8orf34	0.0832802	7	PCG
FPR3	0.42117	9	PCG
ENSG00000255595	0.274042	4	lncRNA
EPHA6	0.380126	7	PCG
P2RY14	0.168038	4	PCG
RHEX	0.419301	7	PCG
NRCAM	0.0932256	4	PCG
PDK4-AS1	0.341057	2	lncRNA
ENSG00000260850	0.23427	7	lncRNA
HTR7	0.251971	9	PCG
HTRA4	0.490941	1	PCG
SLC34A2	0.248709	3	PCG
BACE2	0.132143	4	PCG
LINC01010	0.246948	1	lncRNA
MEIS2	0.236882	7	PCG
PDE3B	0.253015	2	PCG
DGKE	0.0955781	4	PCG
RTN1	0.318018	9	PCG
ITGAX	0.0721336	9	PCG
EMCN	0.117294	6	PCG
ENSG00000226281	0.299526	1	lncRNA
EDIL3	0.134498	6	PCG
CDH6	0.334387	7	PCG
ADGRB3	0.167645	7	PCG
NDNF	0.0805326	7	PCG
ENSG00000287400	0.0192242	4	lncRNA
ENSG00000249738	0.257479	4	lncRNA
FYB1	0.594047	9	PCG
LINC02351	0.309707	7	lncRNA
PLAUR	0.520082	8	PCG
COL8A1	0.126954	6	PCG
PLA2G2D	0.215791	1	PCG
ABTB2	0.0589244	6	PCG
MIR155HG	0.0970765	4	lncRNA
ENSG00000267327	0.312489	7	lncRNA
TLR2	0.442421	2	PCG
PLPP1	0.18336	6	PCG
AKAP12	0.130482	6	PCG
MPPED2	0.149459	2	PCG
TCIM	0.102773	3	PCG
LUCAT1	0.115035	6	lncRNA
ADCY2	0.0657801	2	PCG
SLC5A8	0.103866	6	PCG
LEF1	0.0798035	5	PCG
FCRL5	0.735755	5	PCG
EXOC6	0.0372747	4	PCG
STK39	0.134853	4	PCG
CAVIN2	0.0933698	6	PCG
TMEM196	0.0604153	3	PCG
ARL15	0.169345	1	PCG
MT-ATP8	0.545788	1	PCG
GPR183	0.175302	2	PCG
PDE11A	0.122647	7	PCG
ENSG00000285834	0.0333179	2	lncRNA
TEX41	0.238829	7	lncRNA
TNFAIP3	0.082649	2	PCG
COL4A5	0.165412	3	PCG
ITGA5	0.0738348	6	PCG
SLC8A1	0.589057	9	PCG
CES4A	0.0385172	4	PCG
PGF	0.163624	6	PCG
PSAP	0.550611	1	PCG
ZBTB16	0.299378	2	PCG
NPL	0.486344	9	PCG
LINC01091	0.161693	2	lncRNA
FOSB	0.275516	8	PCG
ZMAT4	0.13126	7	PCG
MT-CO2	0.602024	1	PCG
ALDH1A2	0.175707	1	PCG
ANKH	0.342086	8	PCG
RRAD	0.203052	3	PCG
ENSG00000287292	0.0957263	4	lncRNA
H2BC4	0.148625	7	PCG
FABP7	0.306548	3	PCG
IGF2	0.12708	3	PCG
IFI30	0.20729	9	PCG
HLA-DPA1	0.38148	8	PCG
RGCC	0.0715873	6	PCG
RMST	0.154131	7	lncRNA
ENSG00000226149	0.387924	9	lncRNA
SERPINI1	0.0812823	4	PCG
C1QA	0.301129	8	PCG
ENSG00000288088	0.0289867	7	lncRNA
GSTA1	0.165123	6	PCG
SLC7A8	0.248514	9	PCG
CFAP299	0.135235	7	PCG
VCAM1	0.192578	6	PCG
LINC01122	0.123191	7	lncRNA
APOB	0.0497118	6	PCG
KC6	0.0479809	3	lncRNA
GABBR2	0.0721902	2	PCG
ENSG00000285744	0.211671	1	lncRNA
MOXD1	0.149829	4	PCG
BTNL9	0.133688	4	PCG
TAGLN	0.113092	6	PCG
LINC01322	0.242002	7	lncRNA
KAZN	0.277419	7	PCG
IGHA2	0.195984	4	NA
LINC00871	0.181817	7	lncRNA
ADGRL4	0.155315	6	PCG
ANTXR1	0.182069	2	PCG
SLC7A7	0.205955	9	PCG
P3H2	0.216719	7	PCG
KDR	0.140941	6	PCG
ENSG00000251680	0.108046	2	lncRNA
LINC02432	0.0696471	7	lncRNA
TMEM178B	0.228857	7	PCG
LANCL3	0.0836302	7	PCG
LINC00923	0.172217	9	lncRNA
ENSG00000286797	0.289053	7	lncRNA
LINC02511	0.025947	2	lncRNA
AKR1B1	0.213373	9	PCG
ENSG00000232451	0.0900238	7	lncRNA
PROX1-AS1	0.0459636	2	lncRNA
CYYR1	0.116872	6	PCG
HS6ST2	0.0495285	3	PCG
KIAA1755	0.008769	2	PCG
SAT1	0.462052	2	PCG
CHI3L1	0.319933	1	PCG
ROR2	0.270664	2	PCG
HLA-DPB1	0.470998	8	PCG
KCNK13	0.221205	9	PCG
RNF150	0.296294	2	PCG
ZFPM2	0.129535	6	PCG
SORCS3	0.394356	7	PCG
CD69	0.182785	4	PCG
NTNG1	0.258085	4	PCG
GLRX	0.0791587	2	PCG
PRKCB	0.310282	4	PCG
APOLD1	0.161372	4	PCG
ERRFI1	0.133116	6	PCG
LINC01789	0.184422	6	lncRNA
TNFRSF11B	0.0414716	6	PCG
IGHV3-33	0.210885	5	NA
KYNU	0.264783	1	PCG
MT-ND4	0.618327	1	PCG
ANKRD22	0.183737	2	PCG
P2RY8	0.252986	4	PCG
STC1	0.160112	6	PCG
CHODL	0.411576	5	PCG
DHRS9	0.197853	1	PCG
TCL1A	0.0735002	4	PCG
UPP1	0.160718	8	PCG
ENSG00000249631	0.166077	7	lncRNA
ENSG00000271774	0.087142	4	lncRNA
NTN4	0.31159	7	PCG
ADAM23	0.0552297	4	PCG
XG	0.0428163	4	PCG
FCGR2C	0.413041	9	PCG
NET1	0.0629037	8	PCG
ADAMTS2	0.0644238	2	PCG
LINC01426	0.169607	7	lncRNA
COL4A1	0.251122	6	PCG
ADAMTS1	0.115268	6	PCG
LDB2	0.334656	6	PCG
IRS2	0.24571	2	PCG
ST6GALNAC3	0.145624	6	PCG
ENSG00000248636	0.0541868	2	lncRNA
PLXDC1	0.287808	2	PCG
MYLK	0.233608	7	PCG
KLHL14	0.372466	4	PCG
LINC02888	0.291513	7	lncRNA
MS4A7	0.54625	2	PCG
CHSY3	0.28997	2	PCG
TSC22D3	0.218695	4	PCG
RBP7	0.0114003	2	PCG
LINC02208	0.0716993	4	lncRNA
SEMA7A	0.144185	4	PCG
XACT	0.127537	7	lncRNA
TTN	0.338173	4	PCG
CTSS	0.360186	1	PCG
TSHR	0.072458	2	PCG
PLAT	0.0925455	2	PCG
MICAL2	0.13086	2	PCG
MT-ND1	0.611123	1	PCG
CCDC85A	0.118027	7	PCG
PPP1R3C	0.099223	6	PCG
FRMD4A	0.663106	9	PCG
RAB31	0.439609	8	PCG
RGS2	0.409807	8	PCG
PKP2	0.0748983	2	PCG
CADM3	0.0903242	7	PCG
SLC2A3	0.303753	8	PCG
CD74	0.431127	8	PCG
CHRNA1	0.193865	1	PCG
CD96	0.250848	4	PCG
LINC01811	0.404986	4	lncRNA
FBN1	0.0593594	6	PCG
TMSB10	0.297688	6	PCG
ARG2	0.075747	6	PCG
FBXL7	0.250395	6	PCG
MT-CO3	0.61022	1	PCG
TBX2	0.0981779	6	PCG
ENSG00000224610	0.0957652	4	lncRNA
C3	0.299447	8	PCG
KCNN3	0.422109	5	PCG
IGF2BP3	0.0655728	4	PCG
SLAMF7	0.252738	1	PCG
CCDC178	0.0959893	6	PCG
FILIP1	0.128288	6	PCG
ENSG00000286072	0.29787	5	lncRNA
GNA14	0.119143	6	PCG
MS4A1	0.775559	4	PCG
CAV1	0.0633781	4	PCG
MARK1	0.078909	4	PCG
HISLA	0.313647	9	lncRNA
CAMK4	0.140702	4	PCG
CALCRL-AS1	0.27658	7	lncRNA
CSGALNACT1	0.45105	2	PCG
DGKB	0.0275621	6	PCG
NRP2	0.352773	1	PCG
PLVAP	0.241699	6	PCG
COL6A2	0.170035	6	PCG
PPM1L	0.175969	9	PCG
ADAM7-AS1	0.359966	4	lncRNA
RNF144B	0.305551	2	PCG
RNF152	0.173031	7	PCG
ENSG00000253821	0.21699	3	lncRNA
IL1R1	0.133918	8	PCG
DOCK3	0.24389	1	PCG
GALNTL6	0.275188	4	PCG
CLMP	0.0297197	4	PCG
FOXP2	0.272935	7	PCG
MX1	0.282896	3	PCG
ANOS1	0.444771	9	PCG
PALMD	0.08678	6	PCG
FTH1	0.424193	8	PCG
RASGRP3	0.209621	1	PCG
PIK3R5	0.318542	9	PCG
GNG2	0.022804	2	PCG
DTNA	0.31689	2	PCG
CTSB	0.517927	9	PCG
ENSG00000260042	0.0987969	7	lncRNA
TNFAIP6	0.14484	6	PCG
TSPAN7	0.0683731	2	PCG
SGIP1	0.164197	6	PCG
CD38	0.241282	1	PCG
DCHS2	0.0999148	7	PCG
C1R	0.0691003	4	PCG
PAPSS2	0.189276	8	PCG
NFASC	0.0588095	6	PCG
CD55	0.108813	4	PCG
PIK3R1	0.434756	2	PCG
IGSF21	0.348562	2	PCG
ENSG00000290466	0.0363749	2	lncRNA
MIR3681HG	0.0968781	4	lncRNA
WNT5B	0.561147	5	PCG
HOMER1	0.232788	8	PCG
GRIN2B	0.182945	7	PCG
SDK1	0.101735	2	PCG
LINC00488	0.0865487	3	lncRNA
ADAMTS9	0.19451	6	PCG
FAM30A	0.381119	4	lncRNA
ENTHD1	0.166097	4	PCG
EDIL3-DT	0.0868491	6	lncRNA
IQSEC3	0.0728112	7	PCG
CHST9	0.322604	7	PCG
ADRA1B	0.0995068	7	PCG
DIRC3	0.111257	7	lncRNA
PTPRB	0.129125	4	PCG
PCSK6	0.167802	6	PCG
CLU	0.247643	6	PCG
PLPP3	0.370887	1	PCG
PDE7B	0.146502	6	PCG
LINC00462	0.190532	7	lncRNA
ENSG00000231557	0.0276783	4	lncRNA
SMCO4	0.173541	1	PCG
MT1F	0.0745499	6	PCG
FIRRE	0.15061	9	lncRNA
GRK5	0.143958	4	PCG
MT-CYB	0.62311	1	PCG
ENSG00000285095	0.15733	4	lncRNA
RAPGEF4	0.16671	6	PCG
UST	0.214787	4	PCG
RASGRF2	0.142379	6	PCG
TM4SF1	0.114306	6	PCG
RCAN2	0.127176	6	PCG
ADGRE2	0.257398	8	PCG
SOX2-OT	0.12078	7	lncRNA
ENSG00000286085	0.0723054	3	lncRNA
ENSG00000253988	0.374921	2	lncRNA
EGR1	0.260763	6	PCG
PTPN1	0.151626	4	PCG
CCR7	0.261744	4	PCG
LINC01436	0.00762337	2	lncRNA
TMEM45A	0.0905469	6	PCG
CELF2	0.232332	2	PCG
FLG-AS1	0.072682	2	lncRNA
RGS7	0.264385	4	PCG
LINC02712	0.219763	2	lncRNA
ENSG00000260971	0.270026	1	lncRNA
RASGEF1B	0.403041	8	PCG
PLXDC2	0.733346	9	PCG
KCNJ15	0.195718	7	PCG
ENSG00000197585	0.0971515	6	lncRNA
RIPOR1	0.215738	4	PCG
SYBU	0.0949518	4	PCG
ENSG00000253474	0.0808843	7	lncRNA
TCF4	0.311619	2	PCG
MT-ND4L	0.548845	1	PCG
SEMA4A	0.167086	8	PCG
F5	0.0737563	3	PCG
LINC01266	0.224306	2	lncRNA
GALNT2	0.232862	2	PCG
CNTNAP2	0.132092	4	PCG
CCDC141	0.199453	4	PCG
MEIKIN	0.228469	3	PCG
CIITA	0.342179	8	PCG
CTNNA3	0.209727	7	PCG
NNMT	0.244564	6	PCG
GRM7-AS3	0.0178172	2	lncRNA
ITGB1-DT	0.0819223	4	lncRNA
CLEC7A	0.406751	8	PCG
MIR31HG	0.179485	7	lncRNA
SIGLEC6	0.146134	4	PCG
ENSG00000248551	0.0478145	4	lncRNA
PDZRN3	0.156578	6	PCG
LINC02889	0.0870527	4	lncRNA
PLEKHG1	0.54488	4	PCG
ENSG00000260658	0.231216	7	lncRNA
PROM1	0.173024	7	PCG
MCOLN2	0.173056	4	PCG
SEMA6D	0.0908116	7	PCG
EMILIN2	0.374845	8	PCG
TACR1	0.0979521	4	PCG
UNC5B	0.194678	2	PCG
BGN	0.179005	6	PCG
FYN	0.197495	4	PCG
KIF5C	0.0466495	4	PCG
RUFY3	0.210468	9	PCG
P4HA2	0.0394215	4	PCG
FRY	0.0833974	7	PCG
CCL2	0.20341	8	PCG
CLDN5	0.0967757	6	PCG
TNR	0.314825	4	PCG
ENSG00000232006	0.121297	7	lncRNA
LINC02232	0.0773761	2	lncRNA
CGNL1	0.263513	7	PCG
KALRN	0.180688	6	PCG
PLXNA2	0.0982604	6	PCG
SIPA1L2	0.429265	9	PCG
MME-AS1	0.0425875	2	lncRNA
NUAK1	0.232995	2	PCG
DAPP1	0.160679	4	PCG
MAP3K15	0.01243	3	PCG
ENSG00000249988	0.243506	5	lncRNA
NT5DC3	0.08979	6	PCG
MMP13	0.151541	3	PCG
OGFRL1	0.171284	2	PCG
FHL2	0.0454918	6	PCG
GRIP1	0.162613	7	PCG
SLC16A9	0.153826	6	PCG
CD14	0.304919	8	PCG
RIPOR3	0.176863	7	PCG
ENSG00000284977	0.395501	9	lncRNA
ENSG00000286533	0.0617664	6	lncRNA
FAM20A	0.279987	9	PCG
MT-ND5	0.598526	1	PCG
LINC03017	0.134891	6	lncRNA
CNKSR2	0.320975	4	PCG
CLEC12A	0.169316	9	PCG
LRIG3	0.221641	3	PCG
ERC2	0.19675	2	PCG
ITGB8	0.291758	7	PCG
WWC1	0.302537	7	PCG
SLC16A12	0.226197	7	PCG
ESRRG	0.168315	7	PCG
ENSG00000287069	0.179763	4	lncRNA
GSG1L2	0.143048	7	PCG
CRAT37	0.175838	7	lncRNA
STEAP2-AS1	0.0959851	7	lncRNA
HCK	0.151905	9	PCG
PLA2G4A	0.341073	9	PCG
HSPG2	0.207643	6	PCG
PLD1	0.385185	9	PCG
SCN3A	0.134707	4	PCG
RUNX1T1	0.11913	6	PCG
SYTL2	0.215098	7	PCG
LINC01480	0.187952	2	lncRNA
MT-CO1	0.613496	1	PCG
GPR176	0.0935899	6	PCG
CPVL	0.373661	9	PCG
EYA1	0.0792971	7	PCG
SAMD4A-AS1	0.0972635	2	lncRNA
ENSG00000289873	0.130819	6	lncRNA
APOL1	0.122031	1	PCG
PMEPA1	0.0485972	6	PCG
ENSG00000231424	0.316555	5	lncRNA
ADAM19	0.618198	4	PCG
GRIK4	0.189161	5	PCG
GRB10	0.27517	6	PCG
FGA	0.0905991	4	PCG
TRABD2B	0.314558	7	PCG
ACSM2A	0.226448	7	PCG
TSPAN5	0.20396	4	PCG
ST6GAL1	0.110769	4	PCG
ADAMTS20	0.117365	7	PCG
LINC01876	0.295202	7	lncRNA
ABI3BP	0.410472	7	PCG
C1QC	0.377119	9	PCG
SGO1-AS1	0.194927	4	lncRNA
ITGA9	0.504799	2	PCG
GFOD1	0.166155	4	PCG
RTKN2	0.0432966	2	PCG
AIM2	0.327857	4	PCG
LINC01182	0.143584	5	lncRNA
ACER2	0.0638553	4	PCG
ENSG00000226994	0.477351	7	lncRNA
MT-ATP6	0.612856	1	PCG
FRMPD4	0.10422	5	PCG
ANKRD33B	0.262845	7	PCG
TM4SF18	0.146675	6	PCG
TMPRSS4	0.0444237	2	PCG
LINC02027	0.206191	7	lncRNA
MCAM	0.0428015	4	PCG
TCHH	0.0952714	8	PCG
IGHV3-23	0.171367	5	NA
DSPP	0.199655	2	PCG
PHLDA1	0.0746931	6	PCG
ARPP21	0.118641	7	PCG
MAP7D2	0.0936094	7	PCG
LNX1	0.124775	6	PCG
THY1	0.129621	6	PCG
LINC00671	0.119636	6	lncRNA
ATP8B4	0.483077	9	PCG
TFEC	0.335683	1	PCG
GRAP2	0.332657	4	PCG
ABCA8	0.195451	2	PCG
CACNA1E	0.157782	7	PCG
TRPM2	0.47442	9	PCG
CLVS1	0.192302	5	PCG
TIAM1	0.274986	9	PCG
CALCR	0.213463	2	PCG
ENSG00000287154	0.182509	4	lncRNA
MLIP	0.248218	7	PCG
ENSG00000286863	0.18688	7	lncRNA
SLC5A3	0.0418842	6	PCG
WEE1	0.13578	4	PCG
ENSG00000251031	0.0953338	7	lncRNA
ENSG00000248837	0.252648	5	lncRNA
ENSG00000253796	0.230915	5	lncRNA
FGF14	0.355881	7	PCG
ENSG00000242317	0.0366465	2	lncRNA
VSIG4	0.347603	2	PCG
RHOH	0.37848	4	PCG
ANKS1B	0.271657	7	PCG
PTCHD4	0.164954	7	PCG
LINC02698	0.18258	2	lncRNA
PLXNC1	0.273706	1	PCG
LINC00278	0.367685	1	lncRNA
SLC22A23	0.388922	2	PCG
ENSG00000282890	0.057607	2	lncRNA
MMP2-AS1	0.286387	1	lncRNA
CD109	0.0790562	6	PCG
ZFPM2-AS1	0.13231	6	lncRNA
WNT5A	0.153136	2	PCG
MT3	0.183696	6	PCG
PTPRO	0.232937	9	PCG
CLEC2B	0.148557	2	PCG
CENPP	0.305713	9	PCG
FSIP2	0.0438903	2	PCG
ENSG00000273118	0.139277	2	lncRNA
TYROBP	0.290181	9	PCG
CDH11	0.100749	6	PCG
SLC39A14	0.158533	6	PCG
SAMD12-AS1	0.121641	4	lncRNA
GPC4	0.0879407	2	PCG
LINC02615	0.165815	7	lncRNA
GRM5	0.0866152	7	PCG
RERG	0.37361	7	PCG
RCAN1	0.0841797	2	PCG
DYSF	0.333535	1	PCG
GM2A	0.451487	1	PCG
MZB1	0.673617	5	PCG
SLFN12L	0.132027	4	PCG
ENSG00000284999	0.472827	5	lncRNA
SPINK5	0.18946	7	PCG
ANK2	0.169365	2	PCG
MAFB	0.387955	9	PCG
ADAMTSL3	0.186454	7	PCG
IKZF2	0.21708	2	PCG
PDPN	0.0658373	2	PCG
ENSG00000274441	0.356316	2	lncRNA
LAPTM5	0.271787	9	PCG
CTSZ	0.407041	1	PCG
CYP4F3	0.0890107	7	PCG
IQCJ	0.10204	2	PCG
SELENOP	0.502443	2	PCG
DAAM2	0.0517744	7	PCG
PLAU	0.238381	8	PCG
FCRL1	0.747076	4	PCG
KCNMA1	0.64404	9	PCG
ADAM7	0.0333136	4	PCG
LRRC7	0.178748	7	PCG
HSPA1A	0.100109	2	PCG
APBB1IP	0.325978	9	PCG
EGR3	0.32167	8	PCG
FYB2	0.14242	7	PCG
PSD3	0.466698	2	PCG
KCNT2	0.243743	7	PCG
ENSG00000289707	0.325068	4	lncRNA
DCDC2	0.153608	7	PCG
TBXAS1	0.458471	9	PCG
ACP5	0.421381	1	PCG
TEK	0.0549888	6	PCG
NR4A1	0.401674	8	PCG
CMKLR1	0.371744	9	PCG
FCGR2A	0.34375	2	PCG
ENSG00000205622	0.0701411	2	lncRNA
AKAP13-AS1	0.000467111	4	lncRNA
FMN1	0.582574	2	PCG
CSF1R	0.310787	2	PCG
LINC01285	0.0477281	2	lncRNA
XYLT1	0.0788443	6	PCG
SH3BP5	0.338141	8	PCG
LINC02542	0.176553	2	lncRNA
AMACR	0.0680976	7	PCG
LINC02964	0.617526	5	lncRNA
ZC3H12B	0.440852	4	PCG
CLEC5A	0.251075	8	PCG
ENSG00000270207	0.0802595	7	lncRNA
IER3	0.310684	8	PCG
REPS2	0.140579	2	PCG
EYA2	0.456383	2	PCG
CLIC5	0.237911	5	PCG
PLD5	0.00013854	2	PCG
RAPGEF5	0.145989	6	PCG
ERG	0.14757	6	PCG
ENSG00000258760	0.56585	4	lncRNA
RHOJ	0.133007	6	PCG
ENSG00000283240	0.0389437	6	lncRNA
ACSM2B	0.21946	7	PCG
BBOX1	0.112629	6	PCG
CYTIP	0.295587	4	PCG
ALPL	0.0684471	4	PCG
GPR39	0.257813	7	PCG
LY86-AS1	0.389649	4	lncRNA
SPARC	0.234944	6	PCG
ACOXL	0.495387	5	PCG
CASC17	0.0524096	7	lncRNA
S100A6	0.175697	6	PCG
MAGI2	0.256873	7	PCG
KRT19	0.123502	3	PCG
JDP2	0.237506	2	PCG
CCN1	0.136447	6	PCG
LINC01605	0.0539514	2	lncRNA
ENTPD1	0.329101	9	PCG
ENSG00000249061	0.141029	4	lncRNA
C6	0.018843	7	PCG
FKBP9P1	0.0807389	3	lncRNA
SMIM2-AS1	0.150117	7	lncRNA
LIMASI	0.139368	8	lncRNA
DLEU1	0.602998	9	lncRNA
LINC01482	0.176646	2	lncRNA
CD84	0.435559	9	PCG
CXCL12	0.264318	2	PCG
REG1A	0.233825	7	PCG
GAPDH	0.305798	6	PCG
ENTREP2	0.105339	7	PCG
FCGR3A	0.29024	9	PCG
IFIT1	0.255479	3	PCG
STAT4	0.322992	8	PCG
SGK1	0.56931	8	PCG
MAP3K8	0.368269	2	PCG
MCC	0.0617875	6	PCG
GK	0.44259	8	PCG
TNFAIP8	0.292481	4	PCG
ITGB3	0.0413175	6	PCG
ENSG00000257221	0.371963	5	lncRNA
MIR23AHG	0.248867	8	lncRNA
POF1B	0.187439	4	PCG
LINC01684	0.319765	9	lncRNA
ENSG00000290067	0.0836445	2	lncRNA
LINC02268	0.0222968	3	lncRNA
ZFHX4	0.162444	7	PCG
SHISA9	0.276761	7	PCG
KCNK3	0.100395	6	PCG
A2M	0.347447	2	PCG
PALD1	0.377256	2	PCG
ENSG00000259072	0.0619159	2	lncRNA
SCN9A	0.282943	7	PCG
DLL4	0.0785351	6	PCG
GASK1B	0.20727	2	PCG
KCTD12	0.300329	9	PCG
LINC02882	0.115663	7	lncRNA
COL19A1	0.617324	4	PCG
DPF3	0.19782	4	PCG
ADGRD1	0.0795696	7	PCG
NLRP3	0.229701	8	PCG
ADAP2	0.50556	9	PCG
CCDC170	0.310804	9	PCG
ENSG00000290113	0.0052096	3	lncRNA
CPNE5	0.282627	4	PCG
ENSG00000288059	0.29471	2	lncRNA
SHOX	0.00642934	2	PCG
NUPR1	0.362736	1	PCG
TENT5A	0.263288	9	PCG
CYRIA	0.209566	8	PCG
ENSG00000287683	0.377369	7	lncRNA
MYO1B	0.148712	6	PCG
ALPK3	0.22931	8	PCG
PDE7A	0.377502	4	PCG
FGFR2	0.0586155	6	PCG
ENSG00000291236	0.229649	1	lncRNA
MYBL2	0.183436	5	PCG
IL12RB2	0.0784834	2	PCG
TRG-AS1	0.163636	1	lncRNA
ENSG00000242880	0.0664989	4	lncRNA
ITPRIP	0.0758592	2	PCG
BANK1	0.842709	4	PCG
ENSG00000249171	0.227875	1	lncRNA
ENSG00000285638	0.0750889	7	lncRNA
PARM1	0.217541	4	PCG
NPR3	0.111424	6	PCG
PYHIN1	0.115575	4	PCG
SCML4	0.353118	4	PCG
DUSP5	0.333886	5	PCG
HHLA2	0.201056	7	PCG
SLC6A1	0.0232948	4	PCG
ENSG00000255240	0.308493	2	lncRNA
NUF2	0.0704514	4	PCG
GAS2L3	0.254511	9	PCG
IGLV3-25	0.122431	5	NA
FAM111B	0.074627	4	PCG
IFI44L	0.228842	2	PCG
OTULINL	0.319397	9	PCG
PRLR	0.112883	2	PCG
BCAT1	0.194474	2	PCG
LINC02294	0.115136	7	lncRNA
ZSCAN31	0.094358	7	PCG
CPXM2	0.0589781	4	PCG
IKZF3	0.692408	4	PCG
NLGN1	0.498654	7	PCG
PHACTR3	0.0706292	3	PCG
LGALS3	0.404189	1	PCG
SAMD4A	0.377454	1	PCG
ENSG00000251600	0.0951486	4	lncRNA
ABCA9	0.0475909	6	PCG
CUBN	0.273489	7	PCG
CENPU	0.0608522	2	PCG
EPB41L3	0.469403	9	PCG
COL10A1	0.115369	4	PCG
SEC14L1	0.221004	2	PCG
TMEM266	0.0857254	3	PCG
CALCB	0.0662285	2	PCG
MAGI1	0.221036	6	PCG
B4GALT1	0.359195	8	PCG
INHBB	0.121986	6	PCG
GPR34	0.369147	2	PCG
FGL2	0.253899	9	PCG
SLC6A6	0.0726241	9	PCG
VCL	0.0814064	6	PCG
ENSG00000287421	0.236122	1	lncRNA
HLA-DRB1	0.482616	8	PCG
SSPN	0.363052	4	PCG
ENSG00000228655	0.195293	4	lncRNA
CD80	0.308559	8	PCG
TLCD4	0.12292	4	PCG
SCHIP1	0.059567	6	PCG
ENSG00000264015	0.176	7	lncRNA
DRAIC	0.104038	7	lncRNA
CST3	0.280362	8	PCG
GJA1	0.117396	6	PCG
ENSG00000253766	0.13402	7	lncRNA
DIPK2B	0.124593	6	PCG
SGPP2	0.0741071	4	PCG
NABP1	0.2676	9	PCG
EPB41	0.214799	4	PCG
TPTE2	0.402404	5	PCG
ENSG00000288560	0.0173924	2	lncRNA
CR1L	0.176572	1	PCG
BICDL1	0.119004	6	PCG
RPL36	0.274625	6	PCG
IGKV4-1	0.260318	5	NA
SIGLEC1	0.341997	9	PCG
GRAMD2B	0.138846	2	PCG
IGHV1-18	0.113935	5	NA
LRAT	0.15523	7	PCG
PACRG	0.10882	7	PCG
MACROD2	0.132148	4	PCG
LPCAT2	0.358251	9	PCG
SPRY1	0.0532368	2	PCG
LINC01239	0.0748092	7	lncRNA
DLG2	0.155053	7	PCG
LINC01098	0.0340888	2	lncRNA
UBASH3B	0.111525	9	PCG
ENSG00000285755	0.133752	2	lncRNA
MIR503HG	0.0955356	2	lncRNA
HAMP	0.20387	1	PCG
RPL41	0.292242	6	PCG
HLA-DQA1	0.414686	8	PCG
SPECC1	0.269164	9	PCG
ENSG00000286481	0.383008	7	lncRNA
PTPRD	0.223433	7	PCG
LRP2	0.357362	7	PCG
PAPPA	0.0987821	7	PCG
ENSG00000286257	0.0664032	5	lncRNA
ENSG00000237356	0.305011	1	lncRNA
GNG4	0.050128	2	PCG
FMO2	0.0943543	6	PCG
IGKV3-20	0.127651	5	NA
TFCP2L1	0.156762	2	PCG
FGD4	0.146537	2	PCG
NRG3	0.18135	6	PCG
RUNX2	0.273143	2	PCG
ALDH1A1	0.324083	1	PCG
ENSG00000231024	0.168371	2	lncRNA
ADGRF5	0.167152	6	PCG
ABCB1	0.0810731	6	PCG
GNAI1	0.0873722	7	PCG
HSDL2-AS1	0.0509205	2	lncRNA
SCD	0.335141	1	PCG
ENSG00000255028	0.177628	1	lncRNA
ENSG00000279442	0.110227	4	lncRNA
LINC02253	0.0105583	2	lncRNA
CD1C	0.149747	4	PCG
ALDH1L1	0.123929	6	PCG
ENSG00000291133	0.112472	7	lncRNA
GBA3	0.123392	6	PCG
FHL1	0.163257	6	PCG
LINC01622	0.182526	7	lncRNA
TENT5C	0.80175	5	PCG
CNTN3	0.0822691	7	PCG
ENG	0.236899	8	PCG
RPS14	0.299186	6	PCG
GPX3	0.272007	6	PCG
LINC02884	0.0809472	2	lncRNA
BCHE	0.0172343	2	PCG
IL23R	0.0433235	4	PCG
TMOD2	0.0804089	2	PCG
H2BC18	0.0331479	2	PCG
DAAM2-AS1	0.0237776	2	lncRNA
MID1	0.13644	6	PCG
TOX3	0.071677	7	PCG
SFMBT2	0.517886	2	PCG
CADM1	0.239521	9	PCG
CDYL2	0.0372372	2	PCG
CLEC14A	0.0577379	4	PCG
MIR99AHG	0.156305	8	lncRNA
LBH	0.184435	4	PCG
NWD2	0.059545	5	PCG
MRPS6	0.0292886	6	PCG
CTNNAL1	0.124496	5	PCG
ENPP3	0.221946	6	PCG
SAMD3	0.0602778	6	PCG
LINC02932	0.267808	7	lncRNA
SLC8A1-AS1	0.275213	2	lncRNA
ANGPTL4	0.237057	6	PCG
LINC02391	0.227742	2	lncRNA
LPAR1	0.143711	9	PCG
LINC02008	0.0457063	7	lncRNA
C4orf19	0.147777	7	PCG
ENSG00000204971	0.258342	9	lncRNA
TOX2	0.0831824	4	PCG
ADAMDEC1	0.174417	2	PCG
ST3GAL6	0.388528	9	PCG
CNKSR3	0.157999	6	PCG
KCNH8	0.420971	4	PCG
LINC01768	0.0990215	3	lncRNA
JAM3	0.277444	4	PCG
TSPAN18	0.136023	7	PCG
TSPAN2	0.0260138	6	PCG
MEGF10	0.0762376	2	PCG
ENSG00000225885	0.24148	1	lncRNA
RGS13	0.181952	8	PCG
IQSEC1	0.0260167	6	PCG
LINC02492	0.0533586	3	lncRNA
ENSG00000283674	0.276368	9	lncRNA
B3GALT5-AS1	0.0226091	2	lncRNA
NOX4	0.187869	7	PCG
FAM153A	0.100063	6	PCG
MYO1E	0.250381	9	PCG
SCNN1B	0.292669	5	PCG
COL4A2	0.233914	6	PCG
CBFA2T3	0.239198	4	PCG
KLHL29	0.14201	4	PCG
BACH2	0.608686	4	PCG
GABRB1	0.0176651	2	PCG
NOTCH4	0.134856	6	PCG
FGD2	0.110425	2	PCG
CFHR1	0.0614256	5	PCG
PLAC8	0.159954	4	PCG
MAP3K21	0.0971074	7	PCG
RMEL3	0.02923	4	lncRNA
SLC17A1	0.128951	6	PCG
CPED1	0.351108	9	PCG
EDN1	0.078744	6	PCG
HELLS	0.0900079	4	PCG
DEPTOR	0.300127	2	PCG
ENSG00000256417	0.0174748	6	lncRNA
MAOB	0.194566	7	PCG
LINC02672	0.135296	7	lncRNA
AEBP1	0.154608	6	PCG
HAVCR2	0.260395	9	PCG
HES1	0.1145	6	PCG
SLC9C1	0.140545	7	PCG
CLTRN	0.0633546	6	PCG
ZBTB46	0.270779	8	PCG
ALOX15B	0.103658	2	PCG
SPI1	0.129934	9	PCG
RAMP3	0.0649725	6	PCG
TMTC2	0.153638	7	PCG
ENSG00000285280	0.0791043	2	lncRNA
LINC01572	0.0553105	4	lncRNA
MS4A6E	0.103504	2	PCG
NYAP2	0.230814	5	PCG
CFAP418-AS1	0.183729	1	lncRNA
SLC7A5	0.201846	8	PCG
TSBP1-AS1	0.519537	4	lncRNA
LINC01619	0.236472	8	lncRNA
CFAP54	0.428164	5	PCG
MEF2C-AS1	0.142858	4	lncRNA
LCP2	0.383825	9	PCG
OLFML2B	0.405037	2	PCG
TMEM132E	0.0450366	7	PCG
CTTNBP2	0.373399	2	PCG
LMNA	0.209035	8	PCG
RPS18	0.275295	6	PCG
CCSER1	0.21109	4	PCG
ENSG00000235749	0.0558747	2	lncRNA
NIBAN3	0.509262	4	PCG
GLCCI1	0.166183	4	PCG
ENSG00000291231	0.274675	2	lncRNA
WFDC10B	0.0539344	3	PCG
CH25H	0.123073	2	PCG
NR3C1	0.0370865	7	PCG
CMTM8	0.0442213	7	PCG
SH3RF3	0.383332	2	PCG
RPL8	0.295016	6	PCG
SKA3	0.00425104	2	PCG
SLC22A15	0.375906	1	PCG
CD34	0.137065	6	PCG
KIF2A	0.0935963	4	PCG
ENSG00000223727	0.124839	2	lncRNA
IGHV4-39	0.126421	5	NA
RMI2	0.117072	4	PCG
MYO10	0.30019	1	PCG
EPAS1	0.173052	6	PCG
APCS	0.0674148	3	PCG
EGFL7	0.146873	6	PCG
CHN2	0.467107	9	PCG
SLC25A48	0.119343	7	PCG
ENSG00000286076	0.00437563	2	lncRNA
LAMA4	0.158693	7	PCG
PRKCH	0.221461	2	PCG
ACE2	0.164567	7	PCG
H2BC11	0.181384	5	PCG
PIK3R6	0.153344	1	PCG
AFF2	0.491134	5	PCG
GBP4	0.214506	1	PCG
VIPR2	0.136515	5	PCG
PBX3	0.305279	1	PCG
KCNJ5	0.250363	9	PCG
LINC02930	0.12723	3	lncRNA
IL1RN	0.206702	8	PCG
EEF1A1	0.382972	6	PCG
DERA	0.210983	2	PCG
ENSG00000251598	0.0661536	4	lncRNA
ENSG00000287625	0.178366	4	lncRNA
PRSS23	0.209824	6	PCG
PPP1R16B	0.682615	4	PCG
EXOC3L2	0.103484	6	PCG
CX3CL1	0.0669666	6	PCG
IGHV1-69D	0.182091	5	NA
SPRY4-AS1	0.0442413	6	lncRNA
DNAJB1	0.0715726	2	PCG
DUSP10	0.200413	1	PCG
MRC2	0.334444	8	PCG
DOCK9	0.111212	6	PCG
ZNF831	0.213815	4	PCG
SCIN	0.179441	2	PCG
LINC02073	0.237923	1	lncRNA
IGHV3-7	0.179509	5	NA
MYO1F	0.19236	9	PCG
LINC00373	0.0635673	5	lncRNA
LINC00882	0.166203	7	lncRNA
UNC79	0.0712577	2	PCG
NHS	0.246955	7	PCG
CDON	0.206278	7	PCG
ENSG00000232271	0.2315	7	lncRNA
MSRB3	0.0479734	4	PCG
ENSG00000233635	0.199719	2	lncRNA
RTN4RL1	0.0774485	2	PCG
SPRY4	0.0778634	6	PCG
ENSG00000287684	0.218148	2	lncRNA
ADAM28	0.14703	4	PCG
PAX5	0.716087	4	PCG
LIFR	0.0971162	6	PCG
TENM1	0.376983	7	PCG
IGFBP7	0.310166	6	PCG
ATP13A3	0.416098	8	PCG
CSRNP3	0.19218	7	PCG
ROR1	0.13812	6	PCG
RPL39	0.271259	6	PCG
FAR2	0.221345	2	PCG
SAMHD1	0.345549	9	PCG
SLC6A13	0.129968	6	PCG
SNAP25	0.141338	7	PCG
SAMD12	0.386962	4	PCG
LINC02715	0.177153	1	lncRNA
MAN1C1	0.203271	9	PCG
ENSG00000289474	0.264922	1	lncRNA
DNAJC6	0.12328	7	PCG
KCNE1	0.293362	1	PCG
IGHV4-59	0.123815	5	NA
PITX1-AS1	0.0732683	2	lncRNA
ARL4C	0.276046	8	PCG
NPAS3	0.380385	2	PCG
CD4	0.321596	9	PCG
ENAH	0.119272	6	PCG
TNFRSF11A	0.218711	2	PCG
CFAP221	0.147984	7	PCG
ZEB1	0.296658	4	PCG
GPR137C	0.160421	2	PCG
ETS1	0.303577	4	PCG
APOD	0.0570452	6	PCG
STK33	0.215054	7	PCG
CYGB	0.0257733	4	PCG
RPL3	0.254418	6	PCG
LINC01508	0.202013	7	lncRNA
FRMD6	0.061826	6	PCG
ACSL1	0.295894	2	PCG
MX2	0.282838	3	PCG
PREX1	0.28003	2	PCG
PALS2	0.235105	4	PCG
TVP23A	0.183562	8	PCG
NHSL1	0.409341	2	PCG
LINC02006	0.282336	2	lncRNA
CYP27A1	0.542945	1	PCG
ENSG00000288528	0.105506	4	lncRNA
ENSG00000231881	0.12189	7	lncRNA
VIM	0.288645	6	PCG
PPM1H	0.152482	9	PCG
EPHA4	0.180858	4	PCG
ZNF521	0.253093	7	PCG
IGHV3-11	0.10017	5	NA
MACC1	0.141346	7	PCG
ENSG00000257239	0.193621	9	lncRNA
RASSF5	0.308252	8	PCG
VLDLR-AS1	0.103234	7	lncRNA
HSPA6	0.183554	2	PCG
LDHA	0.146305	6	PCG
PPARGC1A	0.129215	7	PCG

## Sheet: lncRNA&PCG_in_TNK_module
gene_name	kME	moduleID	type
LINC02929	0.0550158	1	lncRNA
SLC13A1	0.0904578	2	PCG
ZFAND5	0.143616	1	PCG
IGKC	0.327707	3	NA
IGHG1	0.194455	3	NA
COL1A1	0.0630199	1	PCG
COL1A2	0.0545098	4	PCG
CYP24A1	0.0274073	5	PCG
FN1	0.0243854	1	PCG
ENSG00000286546	0.0239131	4	lncRNA
SPINK13	0.172868	1	PCG
DIRC3-AS1	0.0155112	1	lncRNA
F3	0.0535487	1	PCG
CNTNAP5	0.0725477	5	PCG
COL3A1	0.0158554	1	PCG
PDZRN4	0.0103085	4	PCG
IGHG4	0.244333	3	NA
ROBO2	0.0406069	5	PCG
TGFBI	0.183784	1	PCG
IGHG3	0.161754	4	NA
ENSG00000249001	0.0309514	1	lncRNA
ABTB3	0.335621	1	PCG
F13A1	0.0648397	1	PCG
LINC01554	0.0523441	1	lncRNA
ENSG00000236283	0.0516882	4	lncRNA
ENSG00000227240	0.410402	1	lncRNA
IGFBP1	0.265361	3	PCG
NKAIN2	0.0358173	1	PCG
IGHA1	0.0819694	4	NA
ANXA1	0.208634	1	PCG
ENSG00000280241	0.226001	3	lncRNA
ASPM	0.118004	2	PCG
PDK4	0.235791	1	PCG
TIPARP	0.174408	1	PCG
SERPINE2	0.0963972	4	PCG
SLC24A3	0.065198	2	PCG
H19	0.056303	4	lncRNA
THBS2	0.0699585	1	PCG
SERPINE1	0.199121	3	PCG
ENSG00000287523	0.0305974	4	lncRNA
SLIT2	0.0674975	5	PCG
PCDH9	0.0555767	4	PCG
USP54	0.0403301	1	PCG
ADGRL3	0.100896	4	PCG
LINC02606	0.0375974	1	lncRNA
ELL2	0.130045	1	PCG
CCDC91	0.126507	2	PCG
ZBTB7C	0.265614	3	PCG
ROS1	0.0199019	1	PCG
COL11A1	0.0273725	1	PCG
LRFN5	0.0552372	1	PCG
LINC01695	0.0444139	2	lncRNA
CCL4L2	0.103601	5	PCG
MT2A	0.301573	3	PCG
COL12A1	0.0781482	4	PCG
PCDH11X	0.00911913	1	PCG
HTR1F	0.0286837	5	PCG
CCL20	0.216569	1	PCG
LINC01127	0.224859	3	lncRNA
MMRN1	0.0343114	1	PCG
ENSG00000286494	0.00119614	1	lncRNA
ENSG00000226965	0.0725217	2	lncRNA
MIR548A1HG	0.0546613	4	lncRNA
FKBP5	0.489991	1	PCG
CRISPLD2	0.0781156	4	PCG
SYNDIG1	0.0472613	5	PCG
GPM6A	0.0731229	4	PCG
IGHG2	0.0221865	2	NA
ENSG00000262198	0.0606817	2	lncRNA
KCNQ5	0.208145	5	PCG
CD36	0.163331	4	PCG
RYR2	0.178705	2	PCG
DCN	0.0560251	3	PCG
ENSG00000250137	0.0154024	5	lncRNA
KCTD16	0.0824965	5	PCG
CD163	0.106801	1	PCG
MIR924HG	0.0830441	2	lncRNA
FTL	0.14736	4	PCG
LRRC4C	0.0169303	5	PCG
STXBP6	0.133172	5	PCG
TM4SF19	0.195038	5	PCG
ENPP2	0.248694	4	PCG
SLC1A3	0.0828327	1	PCG
FLRT2	0.0599373	4	PCG
TENM2	0.163953	4	PCG
NFATC2	0.158579	2	PCG
DIAPH3	0.0101869	5	PCG
COL28A1	0.083018	1	PCG
MT1G	0.102417	4	PCG
HBA2	0.0789271	4	PCG
LNCAROD	0.050684	1	lncRNA
ENSG00000286133	0.0354636	5	lncRNA
ADCY8	0.105729	4	PCG
PDE3A	0.166045	4	PCG
NALF1	0.136424	4	PCG
HAPLN1	0.0526647	1	PCG
NR4A3	0.0451218	4	PCG
MCTP1	0.0712256	2	PCG
IGHM	0.0408527	4	NA
VEGFC	0.129108	4	PCG
ENSG00000287176	0.00667421	1	lncRNA
ST6GALNAC5	0.234107	2	PCG
LOX	0.224786	1	PCG
CENPF	0.0942823	2	PCG
SLC7A2	0.0737997	4	PCG
RALYL	0.105799	5	PCG
ACSM3	0.0528868	4	PCG
LYZ	0.0804497	4	PCG
SLC2A14	0.0474408	1	PCG
NTRK2	0.0535672	1	PCG
FBXO38-DT	0.0788655	1	lncRNA
MYO3B	0.227906	5	PCG
ZNF804B	0.0597394	5	PCG
HS3ST3A1	0.0274288	5	PCG
ADAM18	0.0538368	5	PCG
ANLN	0.0557164	2	PCG
LSAMP	0.0583121	2	PCG
ATP1A1	0.125235	1	PCG
COL25A1	0.112973	4	PCG
ENSG00000253557	0.0500432	1	lncRNA
MEG3	0.0427179	2	lncRNA
ENSG00000229618	0.129817	1	lncRNA
P4HA3	0.0688289	1	PCG
MDGA2	0.0308746	5	PCG
COL5A1	0.152387	1	PCG
RAB7B	0.0356717	4	PCG
EBF2	0.112517	4	PCG
TMTC1	0.161957	4	PCG
SFRP2	0.0440285	1	PCG
ENSG00000234426	0.0417991	5	lncRNA
CFAP20DC-DT	0.0920264	5	lncRNA
ENSG00000259692	0.0618085	1	lncRNA
LTBP1	0.0868498	4	PCG
TIMP3	0.191094	4	PCG
PDE1A	0.0895253	4	PCG
LINC02315	0.0879896	1	lncRNA
LINC01934	0.476488	2	lncRNA
ENSG00000248752	0.165159	4	lncRNA
PDLIM3	0.0809113	4	PCG
ZNF331	0.156722	3	PCG
PRKG1	0.27848	4	PCG
GUCY1A2	0.0806381	4	PCG
LINC02694	0.188126	1	lncRNA
ITGB6	0.0241022	4	PCG
PMAIP1	0.146656	2	PCG
CXCL9	0.0141686	2	PCG
ESM1	0.0268128	5	PCG
IFIT2	0.0583304	5	PCG
RRM2	0.167352	5	PCG
ENSG00000232252	0.0200728	1	lncRNA
ANGPT2	0.0494255	1	PCG
BIRC3	0.116309	1	PCG
TOX	0.588123	2	PCG
SORCS2	0.0781556	5	PCG
LINC02015	0.167845	4	lncRNA
IL2RA	0.157657	1	PCG
DLGAP1	0.142102	1	PCG
IFNG-AS1	0.0612896	2	lncRNA
CT69	0.0370196	4	lncRNA
RCL1	0.0753128	1	PCG
RIMS2	0.0584833	5	PCG
PLEK	0.475663	5	PCG
FGG	0.0524906	1	PCG
HSPH1	0.0890682	3	PCG
LINC02899	0.0389484	2	lncRNA
SLC16A10	0.0885777	1	PCG
EPHA7	0.153098	4	PCG
GRAMD1B	0.11476	3	PCG
LINC02147	0.0500822	5	lncRNA
LINC02384	0.406986	5	lncRNA
ENSG00000229588	0.102593	2	lncRNA
SLC14A1	0.180753	5	PCG
CD44	0.3266	1	PCG
PPDPFL	0.036093	5	PCG
ADGRG2	0.0097794	1	PCG
RGS5	0.246251	4	PCG
MT1X	0.0817599	1	PCG
TMEM163	0.0187253	1	PCG
SLIT3	0.120442	4	PCG
CCL4	0.223574	5	PCG
UNC5C	0.0676752	4	PCG
PCDH17	0.164028	4	PCG
CA2	0.0561484	5	PCG
IGFBP5	0.0695569	4	PCG
SLCO2A1	0.103432	4	PCG
TPRG1	0.0568172	4	PCG
NAV3	0.0692149	4	PCG
LINC01606	0.0192607	2	lncRNA
PLOD2	0.297982	4	PCG
IGF2BP2	0.0432662	1	PCG
COLEC12	0.057348	1	PCG
GJA5	0.0227631	5	PCG
SLC7A11	0.0712324	4	PCG
OASL	0.035142	4	PCG
MTUS2	0.0418689	1	PCG
ADAM12	0.395998	1	PCG
SVEP1	0.073496	4	PCG
C5orf46	0.0924191	1	PCG
CD83	0.0723091	4	PCG
AOAH	0.553822	5	PCG
NRXN3	0.0925314	4	PCG
SAMSN1	0.375586	1	PCG
NCAM1	0.54671	5	PCG
KCNQ3	0.398441	2	PCG
SGCD	0.578083	5	PCG
THEMIS	0.224242	1	PCG
ENSG00000222042	0.646418	2	lncRNA
MMP7	0.0338497	1	PCG
FGF13	0.114709	4	PCG
ENSG00000236501	0.0939982	4	lncRNA
ENSG00000250602	0.185295	1	lncRNA
DMD	0.0627236	4	PCG
ENSG00000287092	0.254037	1	lncRNA
KIF14	0.0118552	1	PCG
CYSLTR2	0.0749653	5	PCG
CARMN	0.0600749	4	lncRNA
NRG1	0.167488	4	PCG
EMP1	0.105076	4	PCG
PCK1	0.109803	4	PCG
NETO1	0.0441996	4	PCG
CHRM3	0.114499	4	PCG
HDAC9	0.143063	5	PCG
TPX2	0.109686	2	PCG
PLXNA4	0.225552	5	PCG
FAT3	0.0555155	4	PCG
SLC45A4	0.0538716	4	PCG
SEMA5A	0.0862954	4	PCG
ENSG00000229308	0.0582196	4	lncRNA
DNER	0.0525299	1	PCG
ENSG00000233005	0.225105	4	lncRNA
CERNA2	0.0848592	1	lncRNA
PRICKLE1	0.0651233	1	PCG
PKHD1L1	0.0328716	2	PCG
GPR15LG	0.0180874	1	PCG
CCBE1	0.0334328	5	PCG
SCG2	0.0705781	1	PCG
LINGO2	0.46181	5	PCG
NAMPT	0.15241	3	PCG
CRTAM	0.362903	2	PCG
THBS1	0.0782628	4	PCG
SRGN	0.131979	1	PCG
ENSG00000287692	0.0569501	1	lncRNA
THSD7B	0.0819044	4	PCG
CNTN4	0.120697	4	PCG
DACH1	0.121412	4	PCG
PDGFRB	0.165048	5	PCG
ENSG00000250149	0.0471989	5	lncRNA
ATP1A1-AS1	0.0700415	1	lncRNA
EDNRA	0.0753609	4	PCG
MKI67	0.0667515	2	PCG
CENPE	0.295284	2	PCG
MECOM	0.21534	4	PCG
ENSG00000251139	0.0568275	1	lncRNA
ATRNL1	0.0235935	5	PCG
LINC02055	0.0388634	5	lncRNA
RARB	0.103457	4	PCG
ZNF385B	0.0807916	4	PCG
TIMP1	0.142611	3	PCG
PDE1C	0.128125	4	PCG
LRRTM4	0.100779	5	PCG
VCAN	0.167992	4	PCG
ENSG00000289609	0.0245589	1	lncRNA
IGLC3	0.111382	3	NA
CPE	0.0817586	1	PCG
SLC9A9	0.237149	2	PCG
CALCRL	0.175046	4	PCG
BRIP1	0.14571	2	PCG
CFAP47	0.0330277	1	PCG
NAV2	0.169462	3	PCG
PTGER3	0.100199	4	PCG
XKR4	0.00280631	1	PCG
NEK10	0.0905347	1	PCG
ENSG00000254987	0.201539	5	lncRNA
CP	0.376771	3	PCG
HSP90AA1	0.0496853	1	PCG
LMCD1	0.17366	2	PCG
CPM	0.0178369	1	PCG
ANO2	0.182186	4	PCG
PWRN1	0.010614	5	lncRNA
ENSG00000284418	0.0685994	1	lncRNA
KCNQ1	0.264166	1	PCG
RND3	0.0721792	4	PCG
ARRDC4	0.025443	5	PCG
PDGFD	0.511616	5	PCG
CDH13	0.232108	4	PCG
ENSG00000256947	0.0941807	1	lncRNA
SORCS1	0.0641342	5	PCG
ENSG00000249743	0.0574616	4	lncRNA
CCDC102B	0.0929135	4	PCG
SLC5A12	0.126786	4	PCG
EPHA3	0.0926074	4	PCG
LINC02471	0.0566927	4	lncRNA
CCL3	0.111783	2	PCG
LINC02725	0.0472097	5	lncRNA
ST18	0.0343494	4	PCG
TSHZ2	0.108085	1	PCG
LINC01435	0.0236631	5	lncRNA
MAOA	0.186192	3	PCG
NCEH1	0.10544	4	PCG
FLT1	0.312526	4	PCG
TP63	0.320789	2	PCG
IL7R	0.676967	1	PCG
SLC17A3	0.0977949	5	PCG
SPP1	0.211916	1	PCG
SPSB1	0.121239	3	PCG
ENSG00000248373	0.0796698	5	lncRNA
MAP2	0.100857	4	PCG
GAS7	0.208628	5	PCG
MME	0.0530927	1	PCG
GBP1	0.0339668	5	PCG
HP	0.00601867	4	PCG
TFRC	0.167188	2	PCG
SERPINA1	0.375084	3	PCG
BCAS1	0.0806762	1	PCG
ENSG00000234261	0.467168	2	lncRNA
ROBO1	0.143086	4	PCG
BASP1	0.0352997	1	PCG
SLC4A10	0.314642	1	PCG
CSF1	0.147099	2	PCG
LINC00989	0.0778405	4	lncRNA
GABRB2	0.0460057	1	PCG
ATF3	0.0644255	4	PCG
IL1R2	0.0529997	1	PCG
IGFBP3	0.355673	3	PCG
LRP1B	0.00412234	5	PCG
EML6	0.0279396	4	PCG
ENSG00000189229	0.136715	2	lncRNA
HLA-DRA	0.0713511	4	PCG
TRPC6	0.0748535	4	PCG
ENSG00000290886	0.138921	2	lncRNA
CSF2RA	0.0518459	4	PCG
ENSG00000236064	0.072262	1	lncRNA
MT1E	0.122972	1	PCG
RGS1	0.132256	1	PCG
LHCGR	0.0432219	5	PCG
FGB	0.169842	1	PCG
C1QB	0.0408207	1	PCG
LINC01374	0.0474394	4	lncRNA
CEMIP2	0.152956	2	PCG
SEMA3C	0.107151	3	PCG
GRIA4	0.108516	5	PCG
EFNB2	0.138706	4	PCG
DCLK1	0.0589315	1	PCG
CLDN1	0.0319436	4	PCG
OPCML	0.0188545	5	PCG
GDA	0.065769	5	PCG
MS4A6A	0.18201	2	PCG
CACNA1C	0.119252	4	PCG
GLUL	0.0951994	1	PCG
MTCP1	0.0620601	5	PCG
TRD-AS1	0.16352	5	lncRNA
FAM13C	0.0349296	4	PCG
CR1	0.0592148	1	PCG
UAP1	0.0818967	5	PCG
CDH9	0.04369	2	PCG
MIR4300HG	0.0159578	1	lncRNA
PIK3R3	0.0781845	4	PCG
SPARCL1	0.0514908	1	PCG
ANKRD37	0.0380078	5	PCG
LHFPL6	0.0898967	4	PCG
PGM5	0.062793	4	PCG
SLCO2B1	0.0100686	1	PCG
EBF1	0.222196	4	PCG
PIP5K1B	0.341496	2	PCG
HMCN1	0.103152	4	PCG
NOTCH3	0.0376492	5	PCG
SLC2A2	0.0303585	5	PCG
RNF220	0.0618233	5	PCG
ATP2A3	0.0846374	4	PCG
LINC01697	0.0164193	5	lncRNA
INSIG1	0.0602064	5	PCG
FRZB	0.0475736	5	PCG
THSD4	0.0395974	5	PCG
NMRAL2P	0.022181	4	lncRNA
MYOCOS	0.100753	1	PCG
ME1	0.162081	3	PCG
CD247	0.429848	5	PCG
THBS2-AS1	0.0272496	5	lncRNA
HECW2	0.0219724	5	PCG
BLK	0.0844546	3	PCG
TXNRD1	0.130142	4	PCG
ENSG00000289349	0.0702452	5	lncRNA
MIR100HG	0.119323	4	lncRNA
DLC1	0.237217	4	PCG
PDE10A	0.039848	1	PCG
ADH1B	0.0283947	4	PCG
CTSD	0.218259	4	PCG
MARCHF1	0.0461266	1	PCG
ENSG00000248242	0.0525109	5	lncRNA
ENSG00000231482	0.0253099	1	lncRNA
DGKI	0.0954676	4	PCG
ICAM1	0.0501651	4	PCG
ADCY3	0.117593	2	PCG
GFRA1	0.0369529	4	PCG
IRF4	0.168468	2	PCG
ENSG00000286050	0.05207	4	lncRNA
DISC1FP1	0.0684469	1	lncRNA
MT-ND2	0.145291	1	PCG
MS4A4A	0.0501277	1	PCG
MT-ND3	0.176291	1	PCG
AREG	0.00594924	1	PCG
GPR141	0.62482	5	PCG
ST8SIA1	0.574409	2	PCG
EIF4A3	0.0537212	4	PCG
LAMA3	0.0184241	1	PCG
KNL1	0.150023	2	PCG
LINC02100	0.0341728	5	lncRNA
INPP4B	0.404936	1	PCG
TRAF1	0.219834	2	PCG
ENOX1	0.314934	2	PCG
VWF	0.224142	4	PCG
UNC5D	0.04662	5	PCG
LGMN	0.0187991	1	PCG
PLCL1	0.13179	1	PCG
ENSG00000255429	0.0338547	5	lncRNA
BUB1	0.0695529	2	PCG
NEIL3	0.0919073	2	PCG
ENSG00000276241	0.388603	5	lncRNA
TLL1	0.15619	4	PCG
ENSG00000224865	0.0327244	2	lncRNA
ENSG00000258077	0.0318935	4	lncRNA
LINC02539	0.0875023	2	lncRNA
STON2	0.0411367	5	PCG
EPHA6	0.0436418	5	PCG
P2RY14	0.127739	1	PCG
RHEX	0.219011	3	PCG
NRCAM	0.0916834	4	PCG
ENSG00000234810	0.127553	2	lncRNA
PDK4-AS1	0.0455859	1	lncRNA
LINC00862	0.0740951	2	lncRNA
WARS1	0.0262023	4	PCG
ANGPT1	0.0816132	4	PCG
ENSG00000288016	0.129825	2	lncRNA
MEIS2	0.201626	4	PCG
DTL	0.0657073	2	PCG
PDE3B	0.164231	3	PCG
KMO	0.13823	4	PCG
DELEC1	0.130822	1	lncRNA
LINC00840	0.0242516	5	lncRNA
LINC00540	0.110574	1	lncRNA
ITGAX	0.339557	5	PCG
EMCN	0.128093	4	PCG
MIR4422HG	0.466559	2	lncRNA
EDIL3	0.172539	3	PCG
LINC01483	0.0324585	1	lncRNA
CDH6	0.0781998	5	PCG
ADGRB3	0.0834978	5	PCG
NDNF	0.0150771	1	PCG
S100Z	0.124117	1	PCG
ITPR2-AS1	0.0328572	4	lncRNA
BUB1B	0.0519707	2	PCG
FYB1	0.139173	2	PCG
PLAUR	0.0565431	4	PCG
ENSG00000245768	0.00367864	5	lncRNA
NR5A2	0.484151	2	PCG
MIR155HG	0.587565	2	lncRNA
KIF4A	0.0582999	2	PCG
ENSG00000223930	0.142399	2	lncRNA
LPL	0.0887601	2	PCG
TLR2	0.0728224	1	PCG
PLPP1	0.164375	4	PCG
NEGR1	0.0434141	1	PCG
AKAP12	0.133017	4	PCG
LOXHD1	0.0188991	2	PCG
TCIM	0.00710152	5	PCG
LUCAT1	0.107013	4	lncRNA
ADCY2	0.0157212	5	PCG
SLC5A8	0.0415067	5	PCG
LEF1	0.334083	1	PCG
MIR3142HG	0.229227	2	lncRNA
ABCC9	0.0282056	5	PCG
STK39	0.216606	5	PCG
COL15A1	0.0249694	1	PCG
PDE4B	0.353371	1	PCG
ARL15	0.121975	2	PCG
GPR183	0.29784	1	PCG
ENSG00000285834	0.0185323	1	lncRNA
TEX41	0.25034	4	lncRNA
TNFAIP3	0.34615	1	PCG
ITGA5	0.0899696	3	PCG
SLC8A1	0.197445	4	PCG
PPP2R2B	0.294078	5	PCG
CES4A	0.0706042	1	PCG
TNFRSF9	0.549438	2	PCG
PGF	0.259189	3	PCG
PSAP	0.0790028	4	PCG
ZBTB16	0.253068	1	PCG
KIAA1549L	0.10416	2	PCG
ENSG00000253666	0.0627137	2	lncRNA
NPL	0.0630206	4	PCG
LRRC3B	0.028706	1	PCG
FOSB	0.102275	4	PCG
ZMAT4	0.221135	5	PCG
KITLG	0.0618225	4	PCG
LINC01163	0.0939181	5	lncRNA
GNLY	0.698065	5	PCG
RBM20	0.466743	2	PCG
ENSG00000247934	0.0233352	1	lncRNA
BMP5	0.0160575	4	PCG
ALDH1A2	0.112695	2	PCG
ANKH	0.151313	1	PCG
PALLD	0.216429	5	PCG
HS3ST1	0.0960389	2	PCG
ENSG00000230379	0.469832	2	lncRNA
ENSG00000287292	0.0470749	3	lncRNA
H2BC4	0.0319959	1	PCG
ENSG00000287460	0.0579618	1	lncRNA
HLA-DPA1	0.198807	2	PCG
RGCC	0.078685	3	PCG
RMST	0.0740148	5	lncRNA
CCL5	0.36957	5	PCG
PTHLH	0.0276777	1	PCG
C1QA	0.173006	4	PCG
ENSG00000287277	0.171891	5	lncRNA
GSTA1	0.110154	4	PCG
VCAM1	0.367073	2	PCG
LINC02220	0.0697161	5	lncRNA
LINC01122	0.00293559	5	lncRNA
PPP1R14C	0.0467637	4	PCG
APOB	0.0619394	4	PCG
LGALS1	0.0574558	3	PCG
GABBR2	0.0144667	1	PCG
ENSG00000285744	0.07406	4	lncRNA
MOXD1	0.180615	2	PCG
BTNL9	0.10244	4	PCG
TAGLN	0.0671117	4	PCG
LINC01322	0.039077	1	lncRNA
NCAPG	0.0817987	2	PCG
KAZN	0.227483	4	PCG
ENSG00000263551	0.0162112	5	lncRNA
ADGRL4	0.157689	4	PCG
CFH	0.289657	1	PCG
ANTXR1	0.0351731	5	PCG
NELL2	0.280589	2	PCG
SLC7A7	0.0251752	5	PCG
MEDAG	0.0513176	4	PCG
DPYSL3	0.118262	4	PCG
KDR	0.136045	4	PCG
ENSG00000287347	0.335836	2	lncRNA
TFPI2	0.0275943	1	PCG
TMEM178B	0.0640034	4	PCG
RORB	0.0239473	5	PCG
LANCL3	0.0652714	5	PCG
TEX15	0.0277059	5	PCG
ENSG00000286797	0.0601922	5	lncRNA
NTM	0.102546	4	PCG
ENSG00000232451	0.036702	5	lncRNA
CYYR1	0.117563	4	PCG
LINC03069	0.0438136	5	lncRNA
XCR1	0.0388671	1	PCG
SAT1	0.0456251	1	PCG
CA10	0.100268	1	PCG
LINC00924	0.0318666	4	lncRNA
ECT2	0.0565224	2	PCG
HLA-DPB1	0.207584	2	PCG
PIEZO2	0.0964162	4	PCG
HSD17B7	0.0229951	1	PCG
ENSG00000290955	0.057052	2	lncRNA
XIST	0.301661	5	lncRNA
ZFPM2	0.144447	4	PCG
GFPT2	0.0207719	4	PCG
CD69	0.386315	1	PCG
GLRX	0.0731263	1	PCG
LYN	0.550561	5	PCG
PRKCB	0.255953	5	PCG
APOLD1	0.0993002	1	PCG
LINC01789	0.193435	4	lncRNA
TNFRSF11B	0.0414986	5	PCG
KYNU	0.126918	4	PCG
MT-ND4	0.0404285	1	PCG
ATP10A	0.0897678	4	PCG
P2RY8	0.154308	4	PCG
STC1	0.189207	3	PCG
ENSG00000242029	0.0786036	1	lncRNA
COL13A1	0.111875	5	PCG
CHODL	0.0842181	1	PCG
ENSG00000287907	0.0859018	2	lncRNA
FCN1	0.0387688	5	PCG
UPP1	0.0433196	4	PCG
ENSG00000249631	0.0961876	4	lncRNA
ENSG00000271774	0.111951	1	lncRNA
NTN4	0.0727517	5	PCG
ADAM23	0.255229	1	PCG
FCGR2C	0.149765	5	PCG
NET1	0.0416932	1	PCG
TGFA	0.142931	4	PCG
ADAMTS2	0.0119472	5	PCG
ENSG00000263745	0.0252648	5	lncRNA
ADAMTS1	0.0830613	4	PCG
LDB2	0.3469	4	PCG
IRS2	0.10535	3	PCG
ST6GALNAC3	0.166493	2	PCG
ZC3HAV1	0.241285	1	PCG
ENSG00000248636	0.111937	4	lncRNA
LINC02742	0.0142692	4	lncRNA
PLXDC1	0.0917976	4	PCG
LINC02789	0.043241	2	lncRNA
MYLK	0.0985332	4	PCG
GRM8	0.123548	4	PCG
LINC02888	0.0413535	1	lncRNA
MS4A7	0.0255154	1	PCG
CHSY3	0.106007	5	PCG
TSC22D3	0.335367	1	PCG
PI16	0.12632	1	PCG
LINC01505	0.388477	5	lncRNA
SEMA7A	0.158928	2	PCG
ADAMTS3	0.294748	2	PCG
TTN	0.686177	2	PCG
CTSS	0.0647838	2	PCG
GJC1	0.090089	4	PCG
TSHR	0.23441	2	PCG
NEURL1B	0.0439418	5	PCG
DTHD1	0.338049	5	PCG
PLAT	0.161868	1	PCG
ARHGAP15	0.371334	1	PCG
MT-ND1	0.0832987	1	PCG
CCDC85A	0.127943	4	PCG
PPP1R3C	0.0855472	4	PCG
FRMD4A	0.00743733	5	PCG
MIR222HG	0.123387	1	lncRNA
RAB31	0.111988	4	PCG
PPFIA2	0.0201901	5	PCG
RSPO3	0.0117239	4	PCG
CAVIN2-AS1	0.0441962	5	lncRNA
PKP2	0.0360503	1	PCG
SLC2A3	0.234059	1	PCG
CD74	0.305276	2	PCG
EYA4	0.122567	2	PCG
CD96	0.281886	1	PCG
FBN1	0.0755127	4	PCG
TMSB10	0.226156	4	PCG
ARG2	0.0686349	4	PCG
FBXL7	0.233183	4	PCG
NTF3	0.0237208	1	PCG
TBX2	0.0267301	5	PCG
PTGR1	0.126564	4	PCG
C3	0.213866	3	PCG
KCNN3	0.101723	4	PCG
IGF2BP3	0.0178865	1	PCG
SLAMF7	0.271565	5	PCG
MIR646HG	0.258976	5	lncRNA
FILIP1	0.137985	4	PCG
GNA14	0.115857	4	PCG
CAV1	0.0505693	1	PCG
MARK1	0.073824	4	PCG
HISLA	0.126574	5	lncRNA
CAMK4	0.60859	1	PCG
LETR1	0.0407221	4	lncRNA
CSGALNACT1	0.201477	1	PCG
NRP2	0.0306452	5	PCG
PLVAP	0.205769	4	PCG
COL6A2	0.136874	5	PCG
PPM1L	0.470409	5	PCG
ADAM7-AS1	0.396794	2	lncRNA
RNF152	0.134499	4	PCG
ENSG00000272027	0.0243566	1	lncRNA
IL1R1	0.124798	1	PCG
CDH4	0.0401773	1	PCG
FOXP2	0.170396	4	PCG
PALMD	0.0913156	4	PCG
FTH1	0.323036	3	PCG
RASGRP3	0.125373	4	PCG
PIK3R5	0.212128	5	PCG
GNG2	0.290933	5	PCG
CTSB	0.13923	3	PCG
ENSG00000260042	0.0586352	4	lncRNA
TNFAIP6	0.11232	4	PCG
NIBAN1	0.29925	1	PCG
SGIP1	0.178574	4	PCG
TAFA1	0.261368	5	PCG
CD38	0.183439	5	PCG
C1R	0.123982	1	PCG
PAPSS2	0.0879942	4	PCG
NFASC	0.0411733	4	PCG
CD55	0.203527	1	PCG
MIR3681HG	0.0893978	5	lncRNA
HOMER1	0.0327191	4	PCG
GRIN2B	0.0265868	4	PCG
SDK1	0.0179873	1	PCG
ADAMTS9	0.181171	4	PCG
CD200R1	0.48626	2	PCG
EDIL3-DT	0.0773827	4	lncRNA
NDC80	0.091021	1	PCG
IQSEC3	0.0703584	4	PCG
CHST9	0.0953155	4	PCG
DIRC3	0.151958	1	lncRNA
PTPRB	0.143751	4	PCG
PCSK6	0.186507	3	PCG
CLU	0.180251	4	PCG
PLPP3	0.234955	4	PCG
GALNT13	0.0159986	5	PCG
PDE7B	0.0506865	4	PCG
LINC00462	0.0379656	4	lncRNA
SMCO4	0.100876	1	PCG
FIRRE	0.0115482	1	lncRNA
GRK5	0.178713	2	PCG
UGDH	0.0493969	4	PCG
CTLA4	0.174125	1	PCG
ENSG00000285095	0.0236672	5	lncRNA
SLC44A5	0.0345696	2	PCG
GNAO1	0.120285	1	PCG
RAPGEF4	0.14415	4	PCG
CYP3A5	0.0448153	1	PCG
UST	0.163942	1	PCG
RASGRF2	0.359656	1	PCG
RCAN2	0.141572	4	PCG
ADGRE2	0.0380696	5	PCG
ENSG00000286085	0.0470535	5	lncRNA
PTGDS	0.216484	5	PCG
EGR1	0.146458	4	PCG
PTPN1	0.167512	1	PCG
DEPDC1B	0.0250182	5	PCG
CCR7	0.0905195	3	PCG
IKZF1	0.247423	1	PCG
HMOX1	0.0950659	4	PCG
RUNX1	0.152387	1	PCG
TMEM45A	0.0935513	4	PCG
CELF2	0.121804	1	PCG
DOCK10	0.220262	1	PCG
ENSG00000260971	0.122107	4	lncRNA
TENM4	0.103491	4	PCG
LMNB1	0.0860402	2	PCG
PLXDC2	0.177408	4	PCG
KCNJ15	0.0241094	5	PCG
ENSG00000197585	0.146429	4	lncRNA
RIPOR1	0.0866823	4	PCG
KLRC2	0.454688	5	PCG
GREB1L	0.0899079	3	PCG
SYBU	0.0985603	1	PCG
TCF4	0.330419	4	PCG
ARHGAP11B	0.114658	2	PCG
DOCK2	0.190852	2	PCG
MDM2	0.0894148	4	PCG
MT-ND4L	0.0632485	1	PCG
SEMA4A	0.316964	2	PCG
LINC01060	0.141883	5	lncRNA
LINC01266	0.0533257	4	lncRNA
GABRB3	0.0400387	5	PCG
ATAD2	0.107209	2	PCG
CCDC141	0.635527	2	PCG
BMPER	0.0304875	5	PCG
CIITA	0.194275	2	PCG
LINC01885	0.069585	4	lncRNA
CTNNA3	0.0164369	5	PCG
NNMT	0.359894	3	PCG
LINC02994	0.0427543	5	lncRNA
ITGB1-DT	0.0169356	5	lncRNA
LINC00470	0.176015	5	lncRNA
NCALD	0.30411	5	PCG
PDZRN3	0.153333	4	PCG
CASR	0.0365568	5	PCG
PLEKHG1	0.136689	2	PCG
ENSG00000260658	0.0381361	5	lncRNA
MCOLN2	0.130967	2	PCG
SEMA6D	0.0497387	2	PCG
UNC5B	0.103407	4	PCG
BGN	0.13028	4	PCG
FYN	0.222711	1	PCG
SNHG31	0.0259589	4	lncRNA
LNC-LBCS	0.0877297	4	lncRNA
NMU	0.036279	1	PCG
KIF5C	0.306416	1	PCG
RUFY3	0.0703421	5	PCG
P4HA2	0.00882785	1	PCG
BCL11B	0.251559	1	PCG
FRY	0.197658	1	PCG
ITGA4	0.286696	2	PCG
CCL2	0.06698	4	PCG
MT1H	0.0486902	4	PCG
ENSG00000232006	0.0934982	2	lncRNA
TNIP3	0.368336	2	PCG
S100A8	0.0244518	4	PCG
CGNL1	0.0687982	5	PCG
KALRN	0.194611	4	PCG
PLXNA2	0.09108	4	PCG
SIPA1L2	0.17246	3	PCG
NUAK1	0.132496	5	PCG
DAPP1	0.121793	1	PCG
NT5DC3	0.044212	5	PCG
OGFRL1	0.0837458	1	PCG
FHL2	0.0591811	4	PCG
SLC16A9	0.15382	4	PCG
TNFRSF21	0.0819435	4	PCG
CD14	0.0449929	1	PCG
LINC01349	0.0194953	5	lncRNA
ENSG00000286533	0.0963975	4	lncRNA
LINC03017	0.178943	4	lncRNA
HSPA5	0.0899059	5	PCG
SOD2	0.316975	3	PCG
PLCE1	0.0457423	1	PCG
CLEC12A	0.0273043	2	PCG
LRIG3	0.09238	4	PCG
ITGB8	0.191519	4	PCG
CENPK	0.141916	2	PCG
WWC1	0.0320634	5	PCG
SLC16A12	0.154962	4	PCG
ESRRG	0.0429575	5	PCG
AFAP1L1	0.0949065	4	PCG
STEAP2-AS1	0.0489733	4	lncRNA
ARHGAP20	0.00681117	5	PCG
FAM163B	0.131288	2	PCG
HSPG2	0.150897	4	PCG
PLD1	0.175895	1	PCG
RUNX1T1	0.104031	4	PCG
SYTL2	0.151376	5	PCG
LINC00536	0.185708	2	lncRNA
LINC01480	0.111109	2	lncRNA
GPR176	0.0603441	4	PCG
SAMD4A-AS1	0.0239717	1	lncRNA
ENSG00000289873	0.105951	4	lncRNA
PMEPA1	0.0839719	4	PCG
KLRC1	0.222106	5	PCG
LINC02274	0.0780144	4	lncRNA
ENSG00000237773	0.0675753	1	lncRNA
ADAM19	0.375366	1	PCG
GRIK4	0.341157	2	PCG
GRB10	0.237297	4	PCG
FGA	0.105284	1	PCG
TRABD2B	0.170854	4	PCG
ACSM2A	0.089176	5	PCG
TSPAN5	0.290456	2	PCG
KLRF1	0.689307	5	PCG
HELLPAR	0.199329	2	lncRNA
ST6GAL1	0.0802892	4	PCG
ABI3BP	0.162521	4	PCG
C1QC	0.0371045	1	PCG
SGO1-AS1	0.114788	1	lncRNA
ITGA9	0.0534103	4	PCG
GFOD1	0.28589	5	PCG
RTKN2	0.0765545	1	PCG
AIM2	0.0854826	1	PCG
LINC01182	0.0161255	1	lncRNA
ENSG00000226994	0.286026	4	lncRNA
KCNE3	0.1318	4	PCG
TMEM233	0.0813867	4	PCG
CKS2	0.0210646	1	PCG
FRMPD4	0.0959614	2	PCG
ANKRD33B	0.0514498	4	PCG
LINC01967	0.471135	2	lncRNA
LINC02027	0.0492008	5	lncRNA
NHSL2	0.0418688	4	PCG
DSPP	0.0258666	3	PCG
LINC00534	0.00946441	5	lncRNA
ARPP21	0.0409572	4	PCG
LNX1	0.100509	4	PCG
THY1	0.0411151	5	PCG
ENSG00000228509	0.355668	2	lncRNA
LINC01692	0.412269	2	lncRNA
LINC00671	0.107225	4	lncRNA
ENSG00000286044	0.183673	5	lncRNA
ATP8B4	0.288892	5	PCG
PKD1L1	0.0656277	4	PCG
TFEC	0.0643961	4	PCG
GRAP2	0.0574041	5	PCG
CACNA1E	0.0614234	2	PCG
LINC00504	0.133805	5	lncRNA
TIAM1	0.124402	1	PCG
CALCR	0.102705	4	PCG
STXBP5L	0.0105905	1	PCG
SLC5A3	0.0321881	4	PCG
ENSG00000285783	0.0273431	4	lncRNA
EZH2	0.340824	2	PCG
ENSG00000285940	0.0157987	5	lncRNA
PMCH	0.221466	2	PCG
SH3RF2	0.0698735	5	PCG
RHOH	0.156567	1	PCG
ANKS1B	0.121552	3	PCG
PTCHD4	0.131797	4	PCG
IL17RB	0.00706455	4	PCG
KLHL6	0.207442	1	PCG
F8	0.0739688	5	PCG
GREM2	0.218931	1	PCG
TNFSF10	0.0617626	1	PCG
LINC00278	0.029725	3	lncRNA
CD109	0.0430414	1	PCG
ZFPM2-AS1	0.117816	4	lncRNA
MT3	0.111492	4	PCG
PTPRO	0.0318149	5	PCG
ENSG00000259345	0.169143	1	lncRNA
NKG7	0.507088	5	PCG
CLEC2B	0.105518	1	PCG
CENPP	0.0370049	5	PCG
FSIP2	0.066607	5	PCG
ENSG00000273118	0.174514	2	lncRNA
KIF18A	0.104277	2	PCG
TYROBP	0.290098	5	PCG
CDH11	0.106018	4	PCG
SLC39A14	0.236401	3	PCG
SAMD12-AS1	0.0370289	1	lncRNA
GPC4	0.0609489	4	PCG
LINC02484	0.0467063	5	lncRNA
GRM5	0.0300527	4	PCG
RERG	0.125443	4	PCG
DYSF	0.151115	4	PCG
ENSG00000255910	0.059205	5	lncRNA
GRPR	0.029524	1	PCG
GM2A	0.0795295	2	PCG
SLFN12L	0.0550271	2	PCG
SPINK5	0.0370876	5	PCG
ANK2	0.105745	5	PCG
ADAMTSL3	0.148295	4	PCG
IKZF2	0.477724	2	PCG
PECAM1	0.317871	2	PCG
MYBL1	0.424333	5	PCG
LAPTM5	0.0628979	4	PCG
SPON1	0.180388	1	PCG
CTSZ	0.0657487	4	PCG
SELENOP	0.0934036	4	PCG
PLK2	0.0213501	5	PCG
MYRFL	0.0735378	4	PCG
LINC03033	0.0518439	5	lncRNA
ITK	0.301119	1	PCG
CPEB2	0.092467	5	PCG
KIF11	0.120865	2	PCG
KCNMA1	0.149431	4	PCG
LRRC7	0.0212828	5	PCG
HSPA1A	0.0605982	1	PCG
APBB1IP	0.107953	5	PCG
PRDM1	0.150068	1	PCG
EGR3	0.0353487	4	PCG
FANCI	0.0148996	5	PCG
CDH23	0.0918792	1	PCG
FYB2	0.0373046	5	PCG
PSD3	0.0748545	1	PCG
C2CD4B	0.0481344	5	PCG
KCNT2	0.0408027	5	PCG
DCDC2	0.0353417	5	PCG
TBXAS1	0.140733	1	PCG
TEK	0.0448597	5	PCG
NR4A1	0.122488	4	PCG
SCD5	0.136804	5	PCG
RFX8	0.0511693	4	PCG
CMKLR1	0.351139	5	PCG
ST8SIA6	0.363178	5	PCG
FCGR2A	0.0811207	5	PCG
AKAP13-AS1	0.159021	1	lncRNA
FMN1	0.0786074	4	PCG
XYLT1	0.249533	1	PCG
PKIA-AS1	0.123062	1	lncRNA
SH3BP5	0.158465	5	PCG
LINC01644	0.249549	1	lncRNA
NFKBIZ	0.160726	3	PCG
LINC02964	0.115675	1	lncRNA
TNFSF15	0.0297475	4	PCG
ZC3H12B	0.386713	2	PCG
ENSG00000287290	0.0466511	5	lncRNA
IER3	0.0944665	4	PCG
EYA2	0.0140332	1	PCG
CLIC5	0.223876	1	PCG
COL16A1	0.00332992	4	PCG
RAPGEF5	0.165642	4	PCG
ERG	0.125129	4	PCG
ENSG00000258760	0.231444	2	lncRNA
PAK3	0.0555654	1	PCG
PAH	0.0267247	5	PCG
SLC40A1	0.112357	4	PCG
RHOJ	0.11364	4	PCG
ENSG00000283240	0.0462333	4	lncRNA
ENSG00000243415	0.001796	5	lncRNA
ACSM2B	0.0607514	5	PCG
BBOX1	0.107667	4	PCG
CYTIP	0.40123	1	PCG
ALPL	0.0494527	5	PCG
SPARC	0.05481	1	PCG
MAGI2	0.0357806	5	PCG
KRT19	0.0403748	1	PCG
CCN1	0.0447374	5	PCG
ENSG00000249061	0.111446	2	lncRNA
SMIM2-AS1	0.0472467	5	lncRNA
DLEU1	0.205362	1	lncRNA
CD84	0.266553	2	PCG
REG1A	0.0177998	2	PCG
GAPDH	0.146257	4	PCG
EDNRB	0.073781	4	PCG
ENTREP2	0.0249281	5	PCG
ENSG00000227090	0.370931	2	lncRNA
FCGR3A	0.469806	5	PCG
IFIT1	0.056049	4	PCG
SGK1	0.0977493	4	PCG
EPYC	0.10622	2	PCG
MAP3K8	0.180841	5	PCG
MCC	0.0730285	2	PCG
SLC14A2	0.0710401	5	PCG
GK	0.117027	2	PCG
TNFAIP8	0.338784	1	PCG
ENSG00000232053	0.105002	5	lncRNA
ITGB3	0.07736	4	PCG
JAKMIP2	0.241401	5	PCG
E2F7	0.0835579	2	PCG
MIR23AHG	0.0989262	4	lncRNA
ENSG00000287989	0.252793	5	lncRNA
LINC01684	0.310504	2	lncRNA
ALCAM	0.152339	2	PCG
ENSG00000290067	0.226694	1	lncRNA
LINC02268	0.01483	4	lncRNA
SHISA9	0.161331	4	PCG
MIR137HG	0.0579825	2	lncRNA
A2M	0.0800949	1	PCG
PALD1	0.214628	5	PCG
ICOS	0.150695	1	PCG
LINC00461	0.0252011	2	lncRNA
SCN9A	0.0895071	4	PCG
ENSG00000269927	0.0350203	1	lncRNA
SLC25A21	0.0271142	5	PCG
SRPX2	0.0286985	1	PCG
TCF7L1	0.139448	4	PCG
WAKMAR2	0.170415	1	lncRNA
DPF3	0.214611	2	PCG
KCNJ2	0.0355871	4	PCG
ADAP2	0.0458384	4	PCG
MEGF11	0.00636016	5	PCG
RGS16	0.0519525	4	PCG
ENSG00000287326	0.0583592	1	lncRNA
NUPR1	0.207128	3	PCG
TENT5A	0.13846	5	PCG
CYRIA	0.329187	5	PCG
ENSG00000287683	0.128714	4	lncRNA
MYO1B	0.0795453	3	PCG
ALPK3	0.0498652	5	PCG
PDE7A	0.324987	1	PCG
LINC00907	0.0259658	5	lncRNA
CIB4	0.131881	4	PCG
IL12RB2	0.211363	1	PCG
TRG-AS1	0.406859	5	lncRNA
NPR3	0.136422	4	PCG
PYHIN1	0.334137	5	PCG
FAM241A	0.328029	1	PCG
SCML4	0.271058	1	PCG
ENSG00000266268	0.00789349	1	lncRNA
HHLA2	0.122547	4	PCG
LINC01340	0.0134445	1	lncRNA
GAS2L3	0.0332266	5	PCG
AGTR1	0.0300722	5	PCG
IFI44L	0.180016	1	PCG
BCAT1	0.107329	2	PCG
ZSCAN31	0.0543339	4	PCG
CPXM2	0.266986	2	PCG
IKZF3	0.150228	5	PCG
NLGN1	0.396152	4	PCG
ENSG00000287702	0.00486405	5	lncRNA
ANO5	0.0533506	5	PCG
LGALS3	0.0417508	4	PCG
SAMD4A	0.135855	4	PCG
ENSG00000251600	0.0935128	1	lncRNA
ABCA9	0.0518998	4	PCG
CUBN	0.185449	4	PCG
CENPU	0.0658947	2	PCG
EPB41L3	0.118281	4	PCG
COL10A1	0.0801482	1	PCG
C1orf21	0.55972	5	PCG
SEC14L1	0.115153	4	PCG
MAGI1	0.251456	4	PCG
B4GALT1	0.0913694	5	PCG
INHBB	0.117371	4	PCG
GPR34	0.0930269	1	PCG
MOCOS	0.0251417	1	PCG
S100A4	0.0896186	4	PCG
VCL	0.390148	5	PCG
HLA-DRB1	0.327674	2	PCG
SSPN	0.00853632	1	PCG
CKAP2L	0.180665	2	PCG
ENSG00000228655	0.334757	1	lncRNA
CD80	0.239766	2	PCG
SCHIP1	0.0797552	4	PCG
ENSG00000264015	0.0471895	5	lncRNA
H2AC6	0.147692	1	PCG
PDE7B-AS1	0.0743061	2	lncRNA
CYTOR	0.172799	2	lncRNA
SORD2P	0.459397	2	lncRNA
ENSG00000266908	0.0243252	5	lncRNA
ANO4	0.0438336	5	PCG
DRAIC	0.491343	2	lncRNA
FAM78B	0.248496	2	PCG
CST3	0.169959	3	PCG
DIPK2B	0.123955	4	PCG
SGPP2	0.350701	2	PCG
NABP1	0.242343	1	PCG
EPB41	0.0341317	4	PCG
SERPINB9	0.0458877	1	PCG
LINC01504	0.128131	5	lncRNA
SLC16A6	0.162913	5	PCG
BICDL1	0.408323	2	PCG
RPL36	0.222734	4	PCG
ENSG00000287291	0.0158772	5	lncRNA
ENSG00000284837	0.021079	1	lncRNA
NAPSB	0.0174225	4	lncRNA
GRAMD2B	0.106523	1	PCG
LRAT	0.0164918	5	PCG
PACRG	0.0312887	5	PCG
SLC4A7	0.21761	1	PCG
SNAP91	0.0347435	1	PCG
C1QTNF1	0.0423533	4	PCG
MACROD2	0.131497	4	PCG
ENSG00000250877	0.0391851	2	lncRNA
DLG2	0.0620197	5	PCG
UBASH3B	0.139146	1	PCG
MEF2C	0.261516	4	PCG
RAB27B	0.216746	5	PCG
MYO16-AS1	0.0426476	1	lncRNA
MIR503HG	0.0387288	5	lncRNA
RPL41	0.237008	4	PCG
HLA-DQA1	0.41231	2	PCG
SPECC1	0.0740703	4	PCG
ENSG00000286481	0.118459	4	lncRNA
ENSG00000249806	0.254312	1	lncRNA
PTPRD	0.0520921	5	PCG
LRP2	0.137991	5	PCG
CDC14A	0.47691	1	PCG
MYB	0.254962	2	PCG
ENSG00000237356	0.0743248	5	lncRNA
FMO2	0.125708	4	PCG
ENSG00000251599	0.0319979	4	lncRNA
TFCP2L1	0.0383656	5	PCG
SYK	0.238958	5	PCG
FGD4	0.0544832	1	PCG
NRG3	0.244604	4	PCG
RUNX2	0.444442	1	PCG
ALDH1A1	0.20455	4	PCG
ENSG00000231024	0.0139701	1	lncRNA
ADGRF5	0.113623	4	PCG
TRIM9	0.271023	2	PCG
ENSG00000288098	0.00968952	2	lncRNA
ABCB1	0.151057	1	PCG
GNAI1	0.100975	4	PCG
SCD	0.147846	3	PCG
NUSAP1	0.0969605	2	PCG
ENSG00000255028	0.0413271	2	lncRNA
ALDH1L1	0.125782	4	PCG
GBA3	0.153072	4	PCG
FHL1	0.0874245	4	PCG
ARHGEF26	0.033285	5	PCG
LINC01622	0.0584798	5	lncRNA
TENT5C	0.167529	1	PCG
EGF	0.0676489	4	PCG
PTN	0.00522485	5	PCG
TTC29	0.0100981	2	PCG
C1QTNF7-AS1	0.0510536	5	lncRNA
RPS14	0.231277	4	PCG
RGS17	0.139879	5	PCG
GPX3	0.230491	4	PCG
RFC3	0.0620582	2	PCG
IL23R	0.279833	1	PCG
HPGD	0.234034	1	PCG
H2BC18	0.0610399	1	PCG
MID1	0.132635	4	PCG
AOX1	0.028574	1	PCG
TOX3	0.056233	5	PCG
SFMBT2	0.329855	2	PCG
CADM1	0.168599	2	PCG
CDYL2	0.25971	2	PCG
CLEC14A	0.0163248	1	PCG
MIR99AHG	0.0688547	5	lncRNA
LBH	0.0173449	4	PCG
MAD2L1-DT	0.0652794	4	lncRNA
ENSG00000289418	0.0301754	2	lncRNA
MRPS6	0.0314488	4	PCG
CTNNAL1	0.048673	2	PCG
LINC02365	0.218778	2	lncRNA
ALDH1A3	0.00920264	4	PCG
SAMD3	0.426352	5	PCG
LINC02932	0.153429	4	lncRNA
RIGI	0.0830753	2	PCG
ANGPTL4	0.204008	4	PCG
LINC02391	0.186729	2	lncRNA
LPAR1	0.0905953	4	PCG
SPINK1	0.0438338	1	PCG
FAM83D	0.0200275	2	PCG
GFRA2	0.0364601	4	PCG
DYNC1I1	0.0755758	4	PCG
C4orf19	0.108513	4	PCG
KSR2	0.406134	2	PCG
TOX2	0.462417	2	PCG
ENSG00000287047	0.0697521	2	lncRNA
HEG1	0.171048	5	PCG
TRPV4	0.102933	4	PCG
CNKSR3	0.0558154	5	PCG
TSPAN18	0.221582	1	PCG
TSPAN2	0.214422	5	PCG
MIR3667HG	0.102376	5	lncRNA
ATP8A2	0.0872782	5	PCG
ENSG00000225885	0.217026	1	lncRNA
RGS13	0.215858	2	PCG
PODN	0.092675	5	PCG
IQSEC1	0.234799	5	PCG
ENSG00000283674	0.308371	1	lncRNA
LDLR	0.0604733	4	PCG
NOX4	0.103851	5	PCG
FAM153A	0.0843257	4	PCG
MYO1E	0.0661838	5	PCG
SCNN1B	0.0542874	2	PCG
KLRC3	0.495992	5	PCG
COL4A2	0.177911	4	PCG
KLHL29	0.0878986	4	PCG
MGAM	0.0936688	5	PCG
UGT3A1	0.0580748	5	PCG
KCNK5	0.103062	2	PCG
BACH2	0.364809	1	PCG
GABRB1	0.0232556	5	PCG
MYL9	0.0740125	4	PCG
NOTCH4	0.142655	4	PCG
PLAC8	0.431292	5	PCG
MAP3K21	0.0835269	4	PCG
ALB	0.0249731	5	PCG
SLC17A1	0.14466	4	PCG
CPED1	0.102953	4	PCG
STS	0.0669105	5	PCG
EDN1	0.0184145	5	PCG
HELLS	0.193916	2	PCG
LINC00996	0.077773	5	lncRNA
DEPTOR	0.0859464	4	PCG
MAOB	0.136028	4	PCG
ITGAL	0.308492	5	PCG
IGFBP6	0.0220445	4	PCG
HAVCR2	0.360981	2	PCG
PARPBP	0.148442	2	PCG
ZNF366	0.0789811	4	PCG
HES1	0.0592063	4	PCG
ZNF503-AS1	0.0220538	5	lncRNA
SLC9C1	0.0511912	4	PCG
CCDC192	0.0170101	1	PCG
CLTRN	0.0754291	4	PCG
CBLB	0.256072	2	PCG
ZBTB46	0.189354	2	PCG
SPI1	0.0674762	4	PCG
BCL6	0.0698719	3	PCG
RAMP3	0.111951	4	PCG
TMTC2	0.389058	2	PCG
ENSG00000285280	0.184242	2	lncRNA
CLDN16	0.257876	2	PCG
LINC01572	0.0303686	1	lncRNA
GADD45A	0.0671604	1	PCG
SLC7A5	0.200278	3	PCG
TSBP1-AS1	0.0350769	2	lncRNA
LINC01619	0.193436	3	lncRNA
CFAP54	0.178607	2	PCG
MEF2C-AS1	0.0717229	4	lncRNA
LCP2	0.0978669	2	PCG
OLFML2B	0.0316068	1	PCG
AURKA	0.0256351	2	PCG
CTTNBP2	0.0732967	4	PCG
LMNA	0.102316	4	PCG
ENSG00000282849	0.223135	2	lncRNA
RPS18	0.140388	4	PCG
IL21R	0.227048	2	PCG
CCSER1	0.0939176	5	PCG
LRFN2	0.292984	5	PCG
TRAV30	0.0340834	1	NA
UHRF1	0.108199	2	PCG
ENSG00000225457	0.0766405	4	lncRNA
ENSG00000270240	0.114528	5	lncRNA
CMTM8	0.265351	1	PCG
SH3RF3	0.0991451	4	PCG
RPL8	0.242848	4	PCG
SKA3	0.0269086	1	PCG
JAM2	0.195348	2	PCG
FLI1	0.210492	1	PCG
SLC22A15	0.0696711	5	PCG
MMP26	0.0413712	5	PCG
CHST15	0.171729	3	PCG
ENSG00000223727	0.0594512	4	lncRNA
ENSG00000228541	0.167446	2	lncRNA
RMI2	0.0185167	1	PCG
EPAS1	0.232145	4	PCG
NFKBIA	0.132814	1	PCG
EGFL7	0.131218	4	PCG
ENSG00000286995	0.0260516	5	lncRNA
SHROOM3	0.36832	2	PCG
CHN2	0.27582	5	PCG
CABCOCO1	0.0154982	5	PCG
SLC25A48	0.0562964	4	PCG
ENSG00000286076	0.00668857	2	lncRNA
LAMA4	0.196488	4	PCG
PRKCH	0.199067	5	PCG
ENSG00000288703	0.0591728	1	lncRNA
ACE2	0.0999514	4	PCG
PCED1B	0.150833	2	PCG
GRK3	0.286381	2	PCG
GBP4	0.0249073	4	PCG
LINC01358	0.0564059	2	lncRNA
ENSG00000231606	0.0171689	5	lncRNA
EEF1A1	0.270775	4	PCG
ANKRD7	0.0201395	5	PCG
ENSG00000222032	0.0643442	1	lncRNA
DERA	0.0244162	1	PCG
XCL1	0.113119	2	PCG
CIT	0.0599675	2	PCG
ENSG00000287625	0.0575333	1	lncRNA
ENSG00000247134	0.0407792	5	lncRNA
PRSS23	0.40251	5	PCG
PPP1R16B	0.169091	2	PCG
EXOC3L2	0.0796845	4	PCG
DNAJB1	0.12123	3	PCG
PRANCR	0.0478937	5	lncRNA
DUSP10	0.0575653	2	PCG
DOCK9	0.316902	1	PCG
ZNF831	0.0914008	2	PCG
SCIN	0.0300756	5	PCG
MYO1F	0.334795	5	PCG
LINC00882	0.102882	4	lncRNA
NHS	0.129919	4	PCG
CDON	0.0573237	5	PCG
FGF2	0.0850139	4	PCG
ENSG00000232271	0.178647	4	lncRNA
MSRB3	0.0664944	4	PCG
ENSG00000233635	0.113159	1	lncRNA
JAML	0.314176	1	PCG
TRGC2	0.164646	5	NA
RTN4RL1	0.0338067	1	PCG
AFAP1L2	0.359025	2	PCG
LINC02331	0.0149189	5	lncRNA
ENSG00000287684	0.0138457	5	lncRNA
LINC01501	0.0476256	2	lncRNA
ADAM28	0.278874	2	PCG
LIFR	0.140371	4	PCG
TENM1	0.198254	5	PCG
RIPK2	0.041002	1	PCG
IGFBP7	0.264933	4	PCG
ATP13A3	0.028501	5	PCG
FGR	0.412324	5	PCG
ENSG00000230773	0.0948429	5	lncRNA
TMEM164	0.133121	1	PCG
ROR1	0.141805	4	PCG
RPL39	0.18335	4	PCG
FAR2	0.0978722	1	PCG
SAMHD1	0.0540068	4	PCG
UACA	0.201971	4	PCG
SLC6A13	0.0608094	5	PCG
SNAP25	0.0777894	4	PCG
SAMD12	0.250238	1	PCG
CDK6-AS1	0.0361903	2	lncRNA
ENSG00000285835	0.0248828	5	lncRNA
AGXT2	0.0522741	5	PCG
ENSG00000289474	0.076652	5	lncRNA
SNRK	0.128372	5	PCG
FANCA	0.0585736	5	PCG
DNAJC6	0.0373707	4	PCG
ARL4C	0.257824	5	PCG
NPAS3	0.0509589	4	PCG
ABCG2	0.0573638	4	PCG
CD4	0.126413	3	PCG
ENAH	0.0989038	4	PCG
RACGAP1	0.0485431	2	PCG
IGKV3-15	0.0162618	1	NA
ZEB1	0.377578	2	PCG
ETS1	0.216199	1	PCG
STK33	0.200569	2	PCG
FTCD	0.0416315	5	PCG
RPL3	0.131826	4	PCG
LINC01508	0.132159	4	lncRNA
SPTLC3	0.10018	4	PCG
FRMD6	0.0738067	4	PCG
EBNA1BP2	0.0365938	5	PCG
ACSL1	0.150682	2	PCG
MX2	0.035145	3	PCG
RUNX3	0.190863	5	PCG
OTOGL	0.0298129	4	PCG
KLRD1	0.730789	5	PCG
PALS2	0.0800908	5	PCG
NRG2	0.071539	2	PCG
NHSL1	0.0155619	1	PCG
LINC02006	0.0298894	1	lncRNA
CYP27A1	0.066943	4	PCG
ENSG00000288528	0.0786937	2	lncRNA
ENSG00000231881	0.024599	5	lncRNA
VIM	0.267487	3	PCG
SMAD6	0.0258733	5	PCG
CD2	0.252712	1	PCG
ZNF521	0.0729256	5	PCG
MACC1	0.1475	4	PCG
ENSG00000257239	0.0833729	4	lncRNA
RASSF5	0.0206332	4	PCG
VLDLR-AS1	0.033615	5	lncRNA
HULC	0.037036	5	lncRNA
VAV1	0.058649	4	PCG
LDHA	0.0989289	4	PCG
PPARGC1A	0.0527581	4	PCG

## Sheet: lncRNA&PCG_in_EC_module
gene_name	kME	moduleID	type
POSTN	0.316772	1	PCG
LINC01151	0.0223272	2	lncRNA
TNC	0.331827	1	PCG
LINC02929	0.0953651	3	lncRNA
ADAMTS18	0.725829	1	PCG
SLC13A1	0.082134	4	PCG
ZFAND5	0.105501	2	PCG
KCND2	0.0549417	1	PCG
IGKC	0.17341	2	NA
IGHG1	0.0884148	2	NA
COL1A1	0.134985	2	PCG
COL1A2	0.193574	2	PCG
FN1	0.292424	1	PCG
ENSG00000286546	0.12587	3	lncRNA
CNTNAP5	0.295177	3	PCG
COL3A1	0.466475	1	PCG
IGLC2	0.0805549	2	NA
PDZRN4	0.322682	1	PCG
LINC03002	0.218947	1	lncRNA
IGHG4	0.116253	2	NA
TGFBI	0.297014	3	PCG
IGHG3	0.129335	2	NA
IGFBP1	0.139494	2	PCG
IGHA1	0.0911015	2	NA
ENSG00000223786	0.13182	5	lncRNA
PCDH11Y	0.350793	6	PCG
APOE	0.303653	2	PCG
ANXA1	0.473307	7	PCG
REN	0.00597987	2	PCG
ENSG00000280241	0.228294	3	lncRNA
TIPARP	0.142646	7	PCG
SERPINE2	0.139806	1	PCG
SLC24A3	0.103304	5	PCG
APOC1	0.1196	2	PCG
H19	0.181693	2	lncRNA
THBS2	0.0417727	2	PCG
SERPINE1	0.413937	7	PCG
ENSG00000287523	0.0744344	4	lncRNA
CDH8	0.315595	5	PCG
SLIT2	0.0740993	8	PCG
DKK2	0.400954	6	PCG
PCDH9	0.160474	5	PCG
SULF1	0.58064	6	PCG
ENSG00000231918	0.017912	4	lncRNA
LINC00639	0.627725	6	lncRNA
ELL2	0.269338	5	PCG
CCDC91	0.176202	9	PCG
ZBTB7C	0.593937	1	PCG
LINC01695	0.109554	1	lncRNA
CCL4L2	0.0702177	2	PCG
MT2A	0.342908	2	PCG
RAB3C	0.682165	1	PCG
CCL20	0.0753525	2	PCG
LINC01127	0.10998	2	lncRNA
C7	0.298973	1	PCG
PCDH7	0.547705	1	PCG
MMRN1	0.368248	1	PCG
CRISPLD2	0.0814334	2	PCG
SYNDIG1	0.221553	8	PCG
GPM6A	0.672709	1	PCG
IGHG2	0.0351026	2	NA
ENSG00000262198	0.233765	3	lncRNA
CD36	0.17331	9	PCG
DCN	0.0691922	2	PCG
GRIN2A	0.266027	3	PCG
KCTD16	0.263698	6	PCG
CD163	0.0593554	2	PCG
MIR924HG	0.141604	5	lncRNA
PRR16	0.0570261	2	PCG
IDO1	0.374944	9	PCG
LAMA2	0.211051	5	PCG
FTL	0.471862	2	PCG
LRRC4C	0.183694	1	PCG
COL6A3	0.0907946	2	PCG
CCN2	0.213216	2	PCG
ENPP2	0.667068	9	PCG
SLC1A3	0.0550798	5	PCG
GPNMB	0.11294	2	PCG
LUM	0.0426135	2	PCG
DCC	0.108535	5	PCG
SPOCK1	0.176402	3	PCG
FLRT2	0.636236	1	PCG
TENM2	0.142549	5	PCG
NFATC2	0.547613	7	PCG
SEMA3A	0.610272	1	PCG
ENSG00000285572	0.291264	6	lncRNA
WT1	0.341834	5	PCG
DIAPH3	0.105362	3	PCG
MT1G	0.228951	2	PCG
HBA2	0.0664266	2	PCG
ELN	0.394258	1	PCG
ENSG00000286133	0.516151	8	lncRNA
RBFOX1	0.227968	3	PCG
ADCY8	0.255805	3	PCG
PDE3A	0.552254	9	PCG
NALF1	0.347438	1	PCG
DPP10	0.0219023	4	PCG
LINC00276	0.145498	3	lncRNA
NR4A3	0.148781	7	PCG
MCTP1	0.598063	6	PCG
IGHM	0.0496505	2	NA
VEGFC	0.56947	6	PCG
ST6GALNAC5	0.0881726	8	PCG
LOX	0.207327	2	PCG
SLC30A8	0.024773	4	PCG
AGBL1	0.230139	9	PCG
SLC7A2	0.0608972	2	PCG
ACSM3	0.11845	1	PCG
LYZ	0.0950242	2	PCG
NTRK2	0.0977139	3	PCG
MMP1	0.195736	5	PCG
ADAMTSL1	0.40664	1	PCG
ZNF804B	0.0792843	4	PCG
EGFLAM	0.407238	6	PCG
ENSG00000287544	0.0308027	4	lncRNA
KIF26B	0.198236	8	PCG
HS3ST3A1	0.240277	1	PCG
RP1	0.405732	5	PCG
ATP1A1	0.254404	6	PCG
ENSG00000253557	0.150993	8	lncRNA
MEG3	0.0555508	8	lncRNA
CXCL1	0.052412	2	PCG
P4HA3	0.235148	5	PCG
GPC3	0.0194131	4	PCG
MDGA2	0.0906907	5	PCG
COL5A1	0.148665	5	PCG
PLCXD3	0.449962	1	PCG
IL1B	0.021316	2	PCG
EBF2	0.0492017	2	PCG
TMTC1	0.316346	9	PCG
SFRP2	0.0560019	2	PCG
CFAP20DC-DT	0.0570891	4	lncRNA
LINC02360	0.324065	1	lncRNA
TIMP3	0.0812032	2	PCG
PDE1A	0.14927	3	PCG
LINC02315	0.0163387	8	lncRNA
SYT1	0.133995	8	PCG
ENSG00000248752	0.00372755	4	lncRNA
BMP6	0.259371	6	PCG
PDLIM3	0.292881	7	PCG
ZNF331	0.0417519	2	PCG
MGP	0.330547	2	PCG
PRKG1	0.130873	5	PCG
GUCY1A2	0.0939903	2	PCG
LINC02694	0.0972084	5	lncRNA
ITGB6	0.0294843	2	PCG
PMAIP1	0.0727717	8	PCG
MEG8	0.0625597	8	lncRNA
ESM1	0.47283	9	PCG
ANGPT2	0.481352	9	PCG
JCHAIN	0.0453017	2	PCG
BIRC3	0.122964	2	PCG
ENSG00000228944	0.0160649	4	lncRNA
SORCS2	0.207089	5	PCG
GRM7	0.165085	1	PCG
LINC02015	0.278932	3	lncRNA
ENSG00000260289	0.393269	5	lncRNA
DLGAP1	0.276934	1	PCG
CT69	0.173773	1	lncRNA
HSPH1	0.0691727	2	PCG
LINC02899	0.23735	5	lncRNA
SLC16A10	0.110015	3	PCG
EPHA7	0.298439	3	PCG
LINC02147	0.781668	1	lncRNA
LINC02384	0.0238651	2	lncRNA
PLCB4	0.408993	1	PCG
CD44	0.128205	2	PCG
STRIP2	0.0795321	8	PCG
RYR3	0.593492	1	PCG
LTF	0.0242732	8	PCG
RGS5	0.333683	2	PCG
AKR1B10	0.0176189	2	PCG
PCP4	0.0449094	5	PCG
BRINP1	0.0809469	4	PCG
MT1X	0.181637	2	PCG
SLIT3	0.0766622	2	PCG
SLC38A11	0.0355978	2	PCG
UNC5C	0.34988	1	PCG
PCDH17	0.481704	8	PCG
CA2	0.383128	5	PCG
IGFBP5	0.112937	8	PCG
LINC01748	0.266907	5	lncRNA
SLCO2A1	0.0676411	8	PCG
TPRG1	0.0778148	5	PCG
NAV3	0.244692	8	PCG
PLOD2	0.0702195	2	PCG
MRC1	0.125997	7	PCG
GJA5	0.661255	6	PCG
SDS	0.0092402	2	PCG
SLC7A11	0.261202	9	PCG
MTUS2	0.303464	9	PCG
ADAM12	0.107983	5	PCG
C5orf46	0.212944	3	PCG
PTGIS	0.360868	1	PCG
NRXN3	0.138716	3	PCG
HAS2	0.258174	1	PCG
SAMSN1	0.0498877	2	PCG
KCNQ3	0.299833	5	PCG
SGCD	0.0975617	1	PCG
THEMIS	0.0154367	2	PCG
MMP7	0.108615	2	PCG
ENSG00000236501	0.401926	9	lncRNA
ENSG00000250602	0.27829	9	lncRNA
DMD	0.144148	9	PCG
ENSG00000287092	0.274356	1	lncRNA
CYSLTR2	0.0620045	1	PCG
CARMN	0.0594719	5	lncRNA
NRG1	0.189045	1	PCG
EMP1	0.573837	7	PCG
PRRX1	0.0511375	2	PCG
PCK1	0.0784349	2	PCG
CHRM3	0.255714	8	PCG
HDAC9	0.437732	1	PCG
PLXNA4	0.442334	1	PCG
ENSG00000231236	0.0479272	5	lncRNA
FAT3	0.103219	3	PCG
SLC45A4	0.722772	9	PCG
SEMA5A	0.0517174	4	PCG
ENSG00000229308	0.186173	5	lncRNA
LINC00607	0.293838	1	lncRNA
ENSG00000242021	0.281572	5	lncRNA
GPRC5A	0.129989	1	PCG
ENSG00000233005	0.0970422	4	lncRNA
CERNA2	0.153623	3	lncRNA
PRICKLE1	0.318159	1	PCG
PKHD1L1	0.134015	1	PCG
ENSG00000228933	0.280464	5	lncRNA
ADAMTS12	0.026634	2	PCG
SYN3	0.217399	8	PCG
NAMPT	0.214248	7	PCG
COL14A1	0.142605	6	PCG
ENSG00000237844	0.0398364	4	lncRNA
SRGN	0.403284	6	PCG
RIMS1	0.287893	5	PCG
ASIC2	0.114563	8	PCG
SNTG2	0.318658	1	PCG
CNTN4	0.059833	4	PCG
ENSG00000285534	0.0167081	2	lncRNA
DACH1	0.371369	5	PCG
PDGFRB	0.136407	2	PCG
ENSG00000250149	0.0616692	4	lncRNA
EDNRA	0.0440741	2	PCG
PTGS2	0.123526	1	PCG
HSD17B2	0.0725547	5	PCG
MECOM	0.574466	9	PCG
ENSG00000253217	0.0489863	5	lncRNA
MERTK	0.306388	6	PCG
PAPPA2	0.0483511	4	PCG
KCTD8	0.133136	5	PCG
CXCL2	0.270836	6	PCG
RARB	0.142334	8	PCG
FOLH1	0.364073	8	PCG
TIMP1	0.307987	2	PCG
PDE1C	0.351403	9	PCG
CD86	0.0446651	2	PCG
VCAN	0.363574	1	PCG
KIT	0.250086	8	PCG
IGLC3	0.0385875	2	NA
CPE	0.592754	1	PCG
IRF8	0.0408631	2	PCG
BDKRB2	0.329949	8	PCG
SLC9A9	0.357758	8	PCG
CALCRL	0.294281	5	PCG
FBLN5	0.677822	6	PCG
CFAP47	0.151881	3	PCG
NAV2	0.276542	8	PCG
PTGER3	0.114299	4	PCG
NEK10	0.365129	5	PCG
ENSG00000254987	0.22885	5	lncRNA
CP	0.202917	2	PCG
HSP90AA1	0.184309	2	PCG
LMCD1	0.402633	6	PCG
IL6	0.197255	1	PCG
ENSG00000231252	0.300045	5	lncRNA
IL33	0.544716	6	PCG
COL5A3	0.0716393	2	PCG
ANO2	0.157984	5	PCG
SEMA3D	0.37703	1	PCG
KCNQ1	0.532483	8	PCG
RND3	0.151093	7	PCG
LINC02336	0.0472919	4	lncRNA
PDGFD	0.35962	5	PCG
CDH13	0.521594	8	PCG
ZNF385D	0.596602	1	PCG
PCBP3	0.274183	5	PCG
SLC5A12	0.0960796	4	PCG
DSCAM	0.14039	5	PCG
EPHA3	0.10865	3	PCG
SNCAIP	0.507362	1	PCG
CCL3	0.0512713	2	PCG
LINC01111	0.0354028	3	lncRNA
ST18	0.021281	2	PCG
TSHZ2	0.196794	8	PCG
LINC01435	0.0539545	4	lncRNA
MAOA	0.157887	9	PCG
FLT1	0.569552	9	PCG
TP63	0.147351	1	PCG
SLC17A3	0.127464	4	PCG
SLC35F3	0.231741	3	PCG
PRDM16	0.617978	6	PCG
SAA1	0.0250451	2	PCG
SPP1	0.34336	2	PCG
LINC01965	0.0750816	2	lncRNA
SPSB1	0.311556	7	PCG
ENSG00000248373	0.104757	4	lncRNA
MAP2	0.285191	1	PCG
MME	0.100474	4	PCG
HP	0.0580919	2	PCG
SCN7A	0.0131186	4	PCG
RANBP17	0.258678	5	PCG
SERPINA1	0.350717	2	PCG
ENSG00000271955	0.14479	8	lncRNA
TMX4	0.0910732	1	PCG
GRID2	0.0489688	4	PCG
ROBO1	0.37366	8	PCG
SV2C	0.599661	6	PCG
KHDRBS2	0.107436	8	PCG
RANBP3L	0.236396	1	PCG
ACTA2	0.0970288	2	PCG
GRM3	0.149512	5	PCG
ANO1	0.135083	5	PCG
BASP1	0.0901128	1	PCG
CSF1	0.0792738	2	PCG
MEOX2	0.263495	1	PCG
ATF3	0.344616	7	PCG
NUAK2	0.0649433	5	PCG
SH3TC2	0.0896365	8	PCG
IL1R2	0.0441007	2	PCG
IGFBP3	0.452755	9	PCG
LRP1B	0.31662	5	PCG
ENSG00000189229	0.0592161	4	lncRNA
SESN3	0.522148	1	PCG
MIR4500HG	0.0480431	4	lncRNA
HLA-DRA	0.330647	2	PCG
TRPC6	0.0759533	5	PCG
MT1E	0.202976	2	PCG
RGS1	0.0463414	2	PCG
FGB	0.142158	2	PCG
C1QB	0.17193	2	PCG
ENSG00000250863	0.474914	5	lncRNA
EFEMP1	0.331722	1	PCG
CEMIP2	0.179698	8	PCG
GRIA4	0.0569867	4	PCG
EFNB2	0.609366	9	PCG
TMEM246-AS1	0.0412257	4	lncRNA
DCLK1	0.182188	3	PCG
CNTN5	0.0324539	4	PCG
CLDN1	0.0885789	3	PCG
MYRIP	0.400005	1	PCG
GDA	0.0604025	4	PCG
ENSG00000288015	0.125019	1	lncRNA
MS4A6A	0.0728288	2	PCG
CACNA1C	0.538764	8	PCG
GLUL	0.142516	2	PCG
MTCP1	0.123986	4	PCG
ENSG00000289901	0.524436	4	lncRNA
SOX5	0.289932	5	PCG
ENSG00000290551	0.181252	6	lncRNA
PURPL	0.139423	1	lncRNA
CDH9	0.0809726	4	PCG
LAMP3	0.048371	5	PCG
PIK3R3	0.0998263	6	PCG
SPARCL1	0.32893	9	PCG
LHFPL6	0.0904894	8	PCG
PGM5	0.521746	1	PCG
SLCO2B1	0.183472	8	PCG
PROX1	0.0680013	5	PCG
EBF1	0.255713	8	PCG
HMCN1	0.320085	9	PCG
NOTCH3	0.12832	2	PCG
CYBB	0.0615628	2	PCG
RNF220	0.278796	9	PCG
ATP2A3	0.612158	6	PCG
LINC01697	0.106992	3	lncRNA
CASC9	0.0733297	5	lncRNA
ENSG00000279249	0.1837	5	lncRNA
INSIG1	0.0730127	2	PCG
NMRAL2P	0.0264509	2	lncRNA
CXCL6	0.048329	2	PCG
LINC02240	0.0356526	4	lncRNA
NELL1	0.0196078	4	PCG
MYOCOS	0.148212	3	PCG
ENSG00000258081	0.0873444	4	lncRNA
TMEM132D	0.0456376	4	PCG
HECW2	0.34919	5	PCG
CNTN1	0.104319	1	PCG
TXNRD1	0.0489501	2	PCG
MIR100HG	0.168719	3	lncRNA
DLC1	0.336499	7	PCG
PDE10A	0.200096	7	PCG
ADH1B	0.0290567	2	PCG
CTSD	0.402343	2	PCG
EFNA5	0.127272	2	PCG
AQP9	0.0498355	2	PCG
MIR325HG	0.173747	1	lncRNA
ENSG00000248242	0.104514	4	lncRNA
ENSG00000231482	0.153271	5	lncRNA
DGKI	0.642553	9	PCG
DENND2A	0.165037	5	PCG
ICAM1	0.293295	7	PCG
ADCY3	0.0425365	2	PCG
GFRA1	0.444978	1	PCG
ADAMTS5	0.255389	9	PCG
GRIA1	0.164397	3	PCG
ENSG00000235495	0.0910119	1	lncRNA
ENSG00000285424	0.236219	8	lncRNA
ENSG00000286050	0.0397146	2	lncRNA
DISC1FP1	0.0408719	5	lncRNA
LINC01036	0.159319	3	lncRNA
LTBP2	0.516313	1	PCG
MT-ND2	0.659008	4	PCG
MT-ND3	0.656216	4	PCG
EIF4A3	0.0675195	2	PCG
COL5A2	0.367133	1	PCG
ENSG00000287226	0.32923	8	lncRNA
INPP4B	0.318667	1	PCG
TRAF1	0.0261826	2	PCG
PKNOX2	0.32277	1	PCG
UNC5D	0.0942708	4	PCG
LGMN	0.0785793	2	PCG
PLCL1	0.240808	5	PCG
LUZP2	0.0371402	4	PCG
ENSG00000285876	0.129102	1	lncRNA
TLL1	0.338954	1	PCG
LINC00578	0.102106	3	lncRNA
FAM135B	0.0153784	4	PCG
ENSG00000258077	0.136933	3	lncRNA
LINC02539	0.0379018	5	lncRNA
C8orf34	0.0842513	3	PCG
FPR3	0.0656385	2	PCG
PAEP	0.232406	5	PCG
ENSG00000228566	0.151575	5	lncRNA
EPHA6	0.296053	3	PCG
RHEX	0.369469	3	PCG
NRCAM	0.252161	5	PCG
ENSG00000234810	0.0605057	7	lncRNA
WARS1	0.0698638	2	PCG
ENSG00000260850	0.153227	3	lncRNA
ANGPT1	0.178517	1	PCG
CRTAC1	0.277387	1	PCG
BACE2	0.231719	5	PCG
LINC01010	0.0616858	8	lncRNA
KMO	0.0604813	2	PCG
DGKE	0.23492	5	PCG
RTN1	0.241008	1	PCG
DELEC1	0.119921	1	lncRNA
LINC00840	0.265591	6	lncRNA
LINC00540	0.00802378	5	lncRNA
EDIL3	0.219698	8	PCG
LINC01483	0.256143	5	lncRNA
CDH6	0.154726	4	PCG
ADGRB3	0.0602479	4	PCG
S100Z	0.0156751	4	PCG
ITPR2-AS1	0.0207553	2	lncRNA
DSEL-AS1	0.0515416	4	lncRNA
FYB1	0.127372	3	PCG
LINC02351	0.0664658	4	lncRNA
PLAUR	0.127999	7	PCG
NR5A2	0.306037	5	PCG
MIR155HG	0.0750083	1	lncRNA
KIF4A	0.133347	7	PCG
ENSG00000267327	0.195837	3	lncRNA
RGS20	0.0537296	5	PCG
PLPP1	0.37802	9	PCG
NEGR1	0.215813	3	PCG
AKAP12	0.171281	7	PCG
LOXHD1	0.424891	5	PCG
MPPED2	0.523352	6	PCG
TCIM	0.357281	7	PCG
LUCAT1	0.0394107	2	lncRNA
ADCY2	0.100532	8	PCG
SLC5A8	0.059411	4	PCG
LEF1	0.297909	8	PCG
MIR3142HG	0.0782259	8	lncRNA
EXOC6	0.452188	9	PCG
STK39	0.0685814	8	PCG
CAVIN2	0.151661	2	PCG
COL15A1	0.331507	8	PCG
HEYL	0.0967224	2	PCG
PDE4B	0.288749	7	PCG
ARL15	0.535955	6	PCG
MANCR	0.348037	5	lncRNA
MT-ATP8	0.51876	4	PCG
PDE11A	0.122145	3	PCG
TEX41	0.123044	4	lncRNA
TNFAIP3	0.307803	7	PCG
COL4A5	0.0441304	7	PCG
ITGA5	0.239954	7	PCG
SLC8A1	0.194577	3	PCG
ENSG00000223838	0.00730888	4	lncRNA
PGF	0.199907	2	PCG
PSAP	0.367577	2	PCG
ENSG00000286475	0.0757679	1	lncRNA
JPH2	0.0627763	5	PCG
KIAA1549L	0.13607	5	PCG
ENSG00000253666	0.0635157	3	lncRNA
LRRC3B	0.294246	6	PCG
FOSB	0.599499	7	PCG
LINC01163	0.200825	8	lncRNA
FGF12	0.320557	5	PCG
CCL8	0.03302	2	PCG
RND1	0.231141	6	PCG
BMP5	0.0515124	1	PCG
MT-CO2	0.663301	4	PCG
ALDH1A2	0.165374	5	PCG
ANKH	0.296938	8	PCG
PALLD	0.178442	1	PCG
HS3ST1	0.269461	1	PCG
RRAD	0.0707372	2	PCG
CXCL5	0.0790847	2	PCG
H2BC4	0.0960936	3	PCG
IGF2	0.105107	2	PCG
ENSG00000287460	0.0412486	5	lncRNA
IFI30	0.0843534	2	PCG
HLA-DPA1	0.217848	2	PCG
RGCC	0.43572	8	PCG
RMST	0.114422	4	lncRNA
KCNMB2	0.194607	1	PCG
PCDH15	0.0357135	4	PCG
ENSG00000226149	0.43701	5	lncRNA
SERPINI1	0.143751	9	PCG
C1QA	0.191842	2	PCG
GSTA1	0.113477	2	PCG
RGS7BP	0.451978	1	PCG
CFAP299	0.122163	5	PCG
VCAM1	0.397446	1	PCG
LINC02220	0.0258193	4	lncRNA
LINC01122	0.0684324	3	lncRNA
PPP1R14C	0.0601603	2	PCG
APOB	0.0452374	2	PCG
LGALS1	0.283983	2	PCG
ENSG00000285744	0.122017	3	lncRNA
BTNL9	0.517526	9	PCG
TAGLN	0.145121	2	PCG
LINC01322	0.15102	3	lncRNA
ENSG00000225649	0.120447	1	lncRNA
KAZN	0.0459311	4	PCG
ENSG00000263551	0.108227	1	lncRNA
LINC00871	0.105411	3	lncRNA
ADGRL4	0.328496	5	PCG
CFH	0.390362	6	PCG
ANTXR1	0.133118	8	PCG
SMOC1	0.0846091	1	PCG
P3H2	0.201375	3	PCG
MEDAG	0.279427	6	PCG
TMEM178B	0.168606	3	PCG
DLGAP2	0.0937023	8	PCG
ENSG00000286797	0.144762	3	lncRNA
AKR1B1	0.120121	2	PCG
NTM	0.0647882	4	PCG
ENSG00000232451	0.0576089	4	lncRNA
PROX1-AS1	0.0359548	1	lncRNA
FSTL4	0.0767001	8	PCG
KIAA1755	0.155951	1	PCG
SAT1	0.516056	9	PCG
KCNK2	0.0291292	2	PCG
LINC00924	0.189034	1	lncRNA
HLA-DPB1	0.211494	2	PCG
PIEZO2	0.590836	8	PCG
KCNK13	0.0589153	1	PCG
COL24A1	0.265321	5	PCG
ENSG00000290955	0.102564	1	lncRNA
XIST	0.00323356	4	lncRNA
ZFPM2	0.176969	5	PCG
SORCS3	0.319068	3	PCG
KLHL4	0.185533	8	PCG
GFPT2	0.0249932	2	PCG
GLRX	0.114478	8	PCG
LYN	0.219757	8	PCG
APOLD1	0.193311	7	PCG
ERRFI1	0.0550594	2	PCG
LINC01789	0.103038	4	lncRNA
TNFRSF11B	0.128948	1	PCG
KYNU	0.253536	6	PCG
MT-ND4	0.675601	4	PCG
WT1-AS	0.323133	5	lncRNA
ATP10A	0.0465654	2	PCG
P2RY8	0.448788	8	PCG
STC1	0.475536	9	PCG
COL13A1	0.0577216	5	PCG
ENSG00000259048	0.314993	6	lncRNA
STEAP4	0.066824	2	PCG
UPP1	0.238628	7	PCG
ENSG00000249631	0.0949349	3	lncRNA
ENSG00000271774	0.161751	1	lncRNA
NTN4	0.472465	9	PCG
ADAM23	0.315348	1	PCG
XG	0.338997	5	PCG
KCND3	0.119326	3	PCG
FCGR2C	0.0196721	2	PCG
NET1	0.0586841	8	PCG
TGFA	0.201221	3	PCG
LINC01426	0.1841	3	lncRNA
COL4A1	0.591502	8	PCG
ADAMTS1	0.323649	6	PCG
IRS2	0.0762854	2	PCG
HCCS-DT	0.0788054	8	lncRNA
ENSG00000248636	0.440118	8	lncRNA
PLXDC1	0.0688812	2	PCG
MYLK	0.0697272	3	PCG
KLHL14	0.424107	1	PCG
PTPRC	0.104509	3	PCG
LINC02888	0.272047	3	lncRNA
MS4A7	0.0431545	2	PCG
CHSY3	0.337759	8	PCG
ENSG00000289911	0.119097	4	lncRNA
TSC22D3	0.173819	6	PCG
ENSG00000224658	0.134162	1	lncRNA
MIR493HG	0.0315061	8	lncRNA
RBP7	0.292143	9	PCG
LINC02208	0.403207	1	lncRNA
ADAMTS3	0.158751	1	PCG
EPHB1	0.18626	8	PCG
CTSS	0.101197	2	PCG
IDO2	0.256821	9	PCG
GJC1	0.195299	8	PCG
NEURL1B	0.226614	8	PCG
PLAT	0.112513	8	PCG
ARHGAP15	0.137526	3	PCG
MICAL2	0.243506	8	PCG
MT-ND1	0.664919	4	PCG
CCDC85A	0.425148	9	PCG
PPP1R3C	0.0851726	3	PCG
FRMD4A	0.263749	8	PCG
MIR222HG	0.251268	7	lncRNA
RSPO3	0.457619	1	PCG
PRIMA1	0.0590281	2	PCG
CAVIN2-AS1	0.13621	1	lncRNA
CADM3	0.302973	1	PCG
CD74	0.354879	2	PCG
ENSG00000242009	0.0295193	1	lncRNA
FBN1	0.352467	6	PCG
TMSB10	0.567902	2	PCG
ARG2	0.0590187	2	PCG
FBXL7	0.307295	9	PCG
NTF3	0.0731234	1	PCG
ADAMTS4	0.241011	7	PCG
MT-CO3	0.688178	4	PCG
C3	0.218087	2	PCG
KCNN3	0.284273	8	PCG
CCDC178	0.111413	5	PCG
OVCH1-AS1	0.17177	5	lncRNA
MIR646HG	0.0127535	2	lncRNA
GNA14	0.138307	8	PCG
CAV1	0.197718	2	PCG
CAMK4	0.0487457	2	PCG
TNFAIP8L3	0.0973103	1	PCG
LETR1	0.451439	1	lncRNA
CSGALNACT1	0.284909	9	PCG
NRP2	0.540201	8	PCG
PLVAP	0.215925	2	PCG
COL6A2	0.131745	8	PCG
PPM1L	0.0768816	3	PCG
RNF144B	0.331254	9	PCG
RNF152	0.0436878	2	PCG
IL1R1	0.480583	1	PCG
CDH4	0.110614	4	PCG
FOXP2	0.305912	3	PCG
PALMD	0.299755	7	PCG
FTH1	0.443348	2	PCG
FBLN2	0.375962	1	PCG
RASGRP3	0.455994	8	PCG
PIK3R5	0.0418619	2	PCG
GNG2	0.391143	8	PCG
DTNA	0.224172	3	PCG
CTSB	0.264985	2	PCG
ENSG00000260042	0.0861667	3	lncRNA
TNFAIP6	0.034633	4	PCG
NIBAN1	0.250485	5	PCG
TSPAN7	0.337047	9	PCG
SGIP1	0.281633	9	PCG
COL21A1	0.360307	8	PCG
DCHS2	0.0972876	3	PCG
ENSG00000286891	0.382201	5	lncRNA
C1R	0.187395	2	PCG
PAPSS2	0.309839	6	PCG
CD55	0.441346	1	PCG
PIK3R1	0.155345	8	PCG
MIR3681HG	0.181982	1	lncRNA
WNT5B	0.280143	6	PCG
HOMER1	0.0384529	2	PCG
GRIN2B	0.138448	3	PCG
SDK1	0.0597349	5	PCG
LINC00841	0.205411	6	lncRNA
KCNMB2-AS1	0.282647	1	lncRNA
IQSEC3	0.0384679	4	PCG
DOK5	0.420626	1	PCG
CHST9	0.224352	3	PCG
ADRA1B	0.0689401	5	PCG
PTPRB	0.350319	6	PCG
PCSK6	0.14552	8	PCG
CLU	0.362626	2	PCG
PLPP3	0.171747	5	PCG
GALNT13	0.0370493	5	PCG
LINC00462	0.144635	3	lncRNA
MT1F	0.183381	2	PCG
GRK5	0.245088	8	PCG
UGDH	0.0385708	2	PCG
MT-CYB	0.670524	4	PCG
ENSG00000285336	0.309695	5	lncRNA
SLC44A5	0.186612	1	PCG
UST	0.0479931	5	PCG
RASGRF2	0.388417	8	PCG
TM4SF1	0.249765	2	PCG
RCAN2	0.304333	9	PCG
PTGDS	0.273489	1	PCG
EGR1	0.250453	2	PCG
PTPN1	0.119187	1	PCG
IKZF1	0.0460978	2	PCG
HMOX1	0.199419	2	PCG
RUNX1	0.251331	3	PCG
TMEM45A	0.0266714	2	PCG
CELF2	0.296416	1	PCG
APCDD1L-DT	0.0573168	8	lncRNA
TENM4	0.154556	3	PCG
RASGEF1B	0.167514	9	PCG
PLXDC2	0.141094	7	PCG
KCNJ15	0.0938665	4	PCG
ENSG00000197585	0.11979	4	lncRNA
RIPOR1	0.0890957	2	PCG
GREB1L	0.0141201	2	PCG
SYBU	0.0445766	8	PCG
ENSG00000253474	0.0497787	1	lncRNA
TCF4	0.443062	8	PCG
MDM2	0.0456408	2	PCG
MT-ND4L	0.533155	4	PCG
SEMA4A	0.149675	7	PCG
LINC01060	0.0695079	4	lncRNA
F5	0.0697911	1	PCG
LINC01266	0.203156	3	lncRNA
PGM2L1	0.28079	5	PCG
CNTNAP2	0.0388654	4	PCG
LINC01885	0.040261	4	lncRNA
CTNNA3	0.138247	3	PCG
SULT1B1	0.411763	6	PCG
NNMT	0.282713	2	PCG
CLEC7A	0.0703777	2	PCG
NCALD	0.361088	8	PCG
IRAG1	0.0909644	2	PCG
PDZRN3	0.406783	6	PCG
CASR	0.0367652	4	PCG
LINC02889	0.144067	3	lncRNA
PLEKHG1	0.473463	8	PCG
RASSF9	0.446986	1	PCG
ENSG00000260658	0.116631	3	lncRNA
PROM1	0.182223	3	PCG
EMILIN2	0.0441802	2	PCG
TACR1	0.473139	6	PCG
UNC5B	0.310515	5	PCG
BGN	0.342864	2	PCG
CSMD1	0.0394538	8	PCG
FYN	0.580566	9	PCG
LNC-LBCS	0.0461174	4	lncRNA
KIF5C	0.370733	5	PCG
BCL11B	0.0648415	2	PCG
FRY	0.572193	1	PCG
ITGA4	0.0502599	2	PCG
MAP1B	0.234839	8	PCG
CCL2	0.0979252	2	PCG
CLDN5	0.273718	2	PCG
MT1H	0.123502	2	PCG
ENSG00000232006	0.068354	3	lncRNA
SOX11	0.247206	8	PCG
CGNL1	0.147498	3	PCG
KALRN	0.455091	8	PCG
PLXNA2	0.262934	5	PCG
SIPA1L2	0.494687	9	PCG
NUAK1	0.137139	9	PCG
VWC2	0.0104046	4	PCG
DAPP1	0.020533	2	PCG
LINC02197	0.27483	1	lncRNA
MARCHF4	0.172969	5	PCG
FHL2	0.0823291	1	PCG
OIT3	0.2406	5	PCG
GRIP1	0.175919	3	PCG
SLC16A9	0.0604393	4	PCG
TNFRSF21	0.0370427	2	PCG
CD14	0.100285	2	PCG
ENSG00000286533	0.0325295	2	lncRNA
FAM20A	0.156239	9	PCG
MT-ND5	0.616849	4	PCG
HSPA5	0.237315	2	PCG
SOD2	0.196255	2	PCG
PLCE1	0.14871	6	PCG
LRIG3	0.185669	1	PCG
ITGB8	0.296572	3	PCG
WWC1	0.215596	3	PCG
SLC16A12	0.121566	4	PCG
ESRRG	0.109312	4	PCG
GSG1L2	0.0667402	3	PCG
CRAT37	0.177939	3	lncRNA
MFGE8	0.130233	2	PCG
AFAP1L1	0.546025	8	PCG
STEAP2-AS1	0.0653367	3	lncRNA
ARHGAP20	0.176866	9	PCG
ENSG00000237473	0.0850052	1	lncRNA
PLA2G4A	0.0948286	1	PCG
HSPG2	0.379512	8	PCG
PLD1	0.393374	9	PCG
SYTL2	0.177847	3	PCG
MXRA5	0.093374	8	PCG
MT-CO1	0.675136	4	PCG
GPR176	0.27625	6	PCG
CPVL	0.15685	1	PCG
APOL1	0.161954	2	PCG
PMEPA1	0.332571	8	PCG
RNLS	0.170737	3	PCG
ADAM19	0.190108	8	PCG
COL6A1	0.136065	2	PCG
FGA	0.0949072	2	PCG
TRABD2B	0.146715	4	PCG
ACSM2A	0.106992	4	PCG
TSPAN5	0.23675	5	PCG
ST6GAL1	0.425132	1	PCG
ADAMTS20	0.0692467	3	PCG
LINC01876	0.172938	3	lncRNA
ABI3BP	0.283783	3	PCG
C1QC	0.0904188	2	PCG
SGO1-AS1	0.0876737	5	lncRNA
ITGA9	0.142227	8	PCG
AIM2	0.420855	1	PCG
MARCHF3	0.302728	8	PCG
ACER2	0.362976	9	PCG
ENSG00000226994	0.383601	3	lncRNA
KCNE3	0.392216	9	PCG
MT-ATP6	0.685797	4	PCG
KCNN2	0.202332	5	PCG
TMEM233	0.334256	8	PCG
FRMPD4	0.0610151	1	PCG
ANKRD33B	0.156914	3	PCG
TM4SF18	0.232519	8	PCG
LINC02027	0.0851912	4	lncRNA
MCAM	0.247751	8	PCG
NHSL2	0.119726	8	PCG
PHLDA1	0.0894918	2	PCG
ARPP21	0.103841	5	PCG
MAP7D2	0.100884	3	PCG
THY1	0.211057	8	PCG
ENSG00000228509	0.150336	5	lncRNA
VAT1L	0.243362	5	PCG
LINC00671	0.0496222	4	lncRNA
ATP8B4	0.088957	3	PCG
DPP6	0.155335	5	PCG
PKD1L1	0.271843	8	PCG
TFEC	0.0698571	4	PCG
GRAP2	0.0442383	2	PCG
CACNA1E	0.059608	4	PCG
RIMBP2	0.314337	1	PCG
CLVS1	0.0824212	5	PCG
CALCR	0.0784613	2	PCG
MLIP	0.203802	3	PCG
STXBP5L	0.0361019	4	PCG
LYPD6	0.0484397	1	PCG
ENSG00000286863	0.151942	3	lncRNA
SLC5A3	0.0821672	2	PCG
WEE1	0.111671	1	PCG
EZH2	0.100394	8	PCG
ENSG00000285940	0.190391	1	lncRNA
EBF3	0.22373	8	PCG
DNASE1L3	0.174223	1	PCG
FGF14	0.244402	3	PCG
VSIG4	0.0245619	2	PCG
RHOH	0.0304319	2	PCG
ANKS1B	0.252866	3	PCG
PTCHD4	0.214488	8	PCG
KLHL6	0.150604	5	PCG
F8	0.501474	9	PCG
FOSL1	0.224184	7	PCG
TNFSF10	0.132056	2	PCG
LINC00278	0.118327	2	lncRNA
SLC22A23	0.310088	8	PCG
CD109	0.277392	1	PCG
CCN4	0.0423269	2	PCG
ZFPM2-AS1	0.0543396	7	lncRNA
WNT5A	0.171532	5	PCG
MT3	0.234936	2	PCG
PTPRO	0.13028	3	PCG
NKG7	0.0598797	2	PCG
TYROBP	0.0880385	2	PCG
SLC39A14	0.153295	2	PCG
SAMD12-AS1	0.0943887	5	lncRNA
LINC02615	0.115747	3	lncRNA
LINC02484	0.0135465	4	lncRNA
GRM5	0.110432	8	PCG
RERG	0.301787	3	PCG
RCAN1	0.17736	9	PCG
RHBDL3	0.286621	6	PCG
DYSF	0.523146	8	PCG
CYP4A11	0.0354447	4	PCG
GM2A	0.117714	2	PCG
ENSG00000284999	0.16744	8	lncRNA
ANK2	0.177516	3	PCG
PODXL	0.272948	8	PCG
MAFB	0.103666	2	PCG
ADAMTSL3	0.165078	3	PCG
GATA6	0.295004	6	PCG
IKZF2	0.0899078	3	PCG
PECAM1	0.127216	8	PCG
LAPTM5	0.165509	2	PCG
SPON1	0.0764874	4	PCG
CTSZ	0.248603	2	PCG
CYP4F3	0.0526571	3	PCG
SELENOP	0.222838	2	PCG
PLK2	0.265723	5	PCG
MYRFL	0.0378399	4	PCG
PLAU	0.0791168	2	PCG
B3GALT5	0.0920995	8	PCG
KCNMA1	0.113618	8	PCG
LRRC7	0.114232	3	PCG
HSPA1A	0.0972955	2	PCG
APBB1IP	0.107998	4	PCG
PRDM1	0.230121	5	PCG
DEGS1	0.112341	2	PCG
EGR3	0.092771	2	PCG
LOXL2	0.245243	5	PCG
CDH23	0.535989	1	PCG
FYB2	0.161482	3	PCG
PSD3	0.178496	8	PCG
KCNT2	0.13587	3	PCG
NTS	0.130871	1	PCG
SLC12A2	0.356214	8	PCG
DCDC2	0.0955286	4	PCG
TBXAS1	0.138661	5	PCG
ACP5	0.0593059	2	PCG
TEK	0.0333204	8	PCG
NR4A1	0.309543	7	PCG
SCD5	0.21109	5	PCG
RFX8	0.343627	8	PCG
CMKLR1	0.23373	1	PCG
ST8SIA6	0.260605	1	PCG
AKAP13-AS1	0.301964	7	lncRNA
FMN1	0.106112	3	PCG
ENSG00000289368	0.0360167	4	lncRNA
XYLT1	0.380901	8	PCG
SH3BP5	0.364302	8	PCG
ACKR1	0.560332	1	PCG
LINC02542	0.114213	3	lncRNA
AMACR	0.0931348	2	PCG
NFKBIZ	0.377385	1	PCG
ENSG00000287290	0.0502915	4	lncRNA
IER3	0.221264	2	PCG
DCDC2C	0.156663	8	PCG
EYA2	0.0874176	3	PCG
ENSG00000286329	0.120733	5	lncRNA
CLIC5	0.0468205	8	PCG
RAPGEF5	0.192453	7	PCG
ERG	0.197748	8	PCG
PAK3	0.157627	1	PCG
SLC40A1	0.136145	2	PCG
RHOJ	0.1581	1	PCG
ACSM2B	0.104967	4	PCG
CYP1B1	0.281225	1	PCG
TRPM6	0.199729	9	PCG
BBOX1	0.080364	4	PCG
CSPG4	0.136035	5	PCG
CYTIP	0.0203232	2	PCG
GPR39	0.167068	3	PCG
SPARC	0.344895	2	PCG
S100A6	0.38518	2	PCG
KRT19	0.0766608	3	PCG
JDP2	0.285048	7	PCG
CCN1	0.121096	5	PCG
LINC01605	0.0699464	5	lncRNA
ENTPD1	0.201455	1	PCG
GBX2-AS1	0.18932	5	lncRNA
SLC26A7	0.0673239	1	PCG
SMIM2-AS1	0.0893847	4	lncRNA
LIMASI	0.235802	7	lncRNA
CXCL12	0.0130004	8	PCG
REG1A	0.134545	3	PCG
GAPDH	0.482493	2	PCG
ENTREP2	0.429337	1	PCG
ARHGAP44	0.188037	1	PCG
FCGR3A	0.0921216	2	PCG
KCNB2	0.00358375	4	PCG
SGK1	0.218301	8	PCG
MAP3K8	0.196697	1	PCG
TNFAIP8	0.126698	3	PCG
ITGB3	0.130604	5	PCG
MIR23AHG	0.610744	7	lncRNA
CACNA2D3	0.209264	5	PCG
POF1B	0.153047	1	PCG
ALCAM	0.13898	5	PCG
BMAL2	0.103807	1	PCG
ZFHX4	0.185944	3	PCG
SHISA9	0.172497	3	PCG
HES5	0.155495	6	PCG
MIR137HG	0.0841306	5	lncRNA
KCNK3	0.0799299	2	PCG
A2M	0.406797	9	PCG
PALD1	0.428163	8	PCG
LINC00461	0.056035	5	lncRNA
ENSG00000259072	0.174752	6	lncRNA
DLL4	0.469642	9	PCG
GASK1B	0.184049	2	PCG
KCTD12	0.419173	6	PCG
SRPX2	0.186255	5	PCG
TCF7L1	0.273925	9	PCG
WAKMAR2	0.354903	8	lncRNA
TESC	0.21678	5	PCG
HMCN2	0.270974	6	PCG
DPF3	0.057909	5	PCG
CCN3	0.0904256	2	PCG
SOCS2	0.228004	6	PCG
LAMA4-AS1	0.159418	5	lncRNA
SEMA3F-AS1	0.120869	8	lncRNA
KCNJ2	0.315639	5	PCG
GULP1	0.0612909	5	PCG
ADAP2	0.0548105	2	PCG
ENSG00000285090	0.0884751	1	lncRNA
CPNE5	0.399622	8	PCG
ADGRG4	0.0263328	3	PCG
NUPR1	0.180571	2	PCG
TENT5A	0.0640625	5	PCG
CYRIA	0.276955	8	PCG
ENSG00000287683	0.285443	3	lncRNA
MYO1B	0.421797	5	PCG
ALPK3	0.251886	8	PCG
PDE7A	0.0607783	3	PCG
LINC00907	0.05296	4	lncRNA
FGFR2	0.117634	3	PCG
CIB4	0.0138852	4	PCG
SULT1E1	0.0646061	1	PCG
TRG-AS1	0.162666	5	lncRNA
ENSG00000242880	0.124594	1	lncRNA
ITPRIP	0.25	7	PCG
SFRP1	0.044101	8	PCG
PARM1	0.04228	2	PCG
NPR3	0.434627	6	PCG
ENSG00000266268	0.122659	1	lncRNA
DUSP5	0.21157	7	PCG
HHLA2	0.17876	3	PCG
GAS2L3	0.190455	5	PCG
OTULINL	0.0306022	5	PCG
BCAT1	0.224989	8	PCG
LINC02294	0.0512959	4	lncRNA
C5orf67	0.127746	1	lncRNA
CPXM2	0.437179	1	PCG
NLGN1	0.240044	4	PCG
PHACTR3	0.0199026	4	PCG
ANO5	0.177863	5	PCG
LGALS3	0.158758	2	PCG
SAMD4A	0.253968	7	PCG
ENSG00000251600	0.12055	9	lncRNA
ISG15	0.160492	2	PCG
CUBN	0.133212	4	PCG
EPB41L3	0.660103	1	PCG
ZNF114	0.0488825	8	PCG
C1orf21	0.428365	6	PCG
MAGI1	0.387066	9	PCG
B4GALT1	0.0967954	8	PCG
INHBB	0.453853	9	PCG
FGL2	0.294894	6	PCG
SLC6A6	0.21314	1	PCG
TAFA5	0.233036	8	PCG
S100A4	0.150501	2	PCG
NPTX2	0.170404	2	PCG
VCL	0.0653557	2	PCG
HLA-DRB1	0.182785	2	PCG
SSPN	0.0704908	2	PCG
ENSG00000234953	0.052836	8	lncRNA
SCHIP1	0.283196	7	PCG
ENSG00000264015	0.156869	5	lncRNA
C14orf132	0.068137	8	PCG
H2AC6	0.0481154	5	PCG
CYTOR	0.363961	9	lncRNA
ANO4	0.0967983	4	PCG
DRAIC	0.0637613	4	lncRNA
FAM78B	0.0992548	8	PCG
CST3	0.306613	2	PCG
GJA1	0.375508	9	PCG
ENSG00000253766	0.108616	3	lncRNA
DIPK2B	0.346891	8	PCG
SGPP2	0.109324	3	PCG
NABP1	0.10061	3	PCG
PCOLCE2	0.0429471	4	PCG
EPB41	0.196417	3	PCG
SLC16A6	0.165088	8	PCG
BICDL1	0.0642415	4	PCG
RPL36	0.47235	2	PCG
TUBA1A	0.367019	7	PCG
GRAMD2B	0.448413	9	PCG
LRAT	0.13142	3	PCG
TMEM132B	0.150514	5	PCG
PACRG	0.0538094	5	PCG
SLC4A7	0.29325	7	PCG
C1QTNF1	0.0971431	2	PCG
IL34	0.0785922	1	PCG
MACROD2	0.143931	3	PCG
HAS2-AS1	0.156933	1	lncRNA
SPRY1	0.187536	7	PCG
B4GALNT3	0.0258569	2	PCG
LINC01239	0.065306	4	lncRNA
MEF2C	0.235372	5	PCG
MIR503HG	0.204568	9	lncRNA
RPL41	0.507224	2	PCG
HLA-DQA1	0.118313	2	PCG
FAM163A	0.170143	9	PCG
SPECC1	0.221596	6	PCG
ENSG00000286481	0.328345	3	lncRNA
ENSG00000249806	0.0772364	1	lncRNA
PTPRD	0.181819	3	PCG
LRP2	0.16373	4	PCG
CDC14A	0.281254	9	PCG
PAPPA	0.150608	1	PCG
FMO2	0.121426	3	PCG
ENSG00000251599	0.0287266	4	lncRNA
FGD4	0.399214	9	PCG
NRG3	0.364273	1	PCG
CHN1	0.437223	1	PCG
ALDH1A1	0.168237	3	PCG
TRIM9	0.101386	3	PCG
ABCB1	0.105561	5	PCG
GNAI1	0.299119	5	PCG
SCD	0.249695	2	PCG
ENSG00000288765	0.31638	8	lncRNA
ADGRB1	0.0526243	5	PCG
ALDH1L1	0.0747841	2	PCG
ENSG00000291133	0.0962797	3	lncRNA
GBA3	0.085038	4	PCG
ARHGEF26	0.0999486	5	PCG
LINC01622	0.0611946	4	lncRNA
TGM2	0.284571	6	PCG
CNTN3	0.32024	6	PCG
ENG	0.160082	8	PCG
PTN	0.202989	9	PCG
NTN1	0.265857	1	PCG
C1QTNF7-AS1	0.0399098	4	lncRNA
ENSG00000291170	0.0589755	3	lncRNA
RPS14	0.481506	2	PCG
RGS17	0.180275	5	PCG
PTPRR	0.293291	6	PCG
GPX3	0.305883	2	PCG
SLCO1B3	0.111017	1	PCG
BCHE	0.158225	5	PCG
RFC3	0.149129	1	PCG
TMOD2	0.507102	8	PCG
MID1	0.261351	9	PCG
AOX1	0.051047	2	PCG
TOX3	0.0516065	4	PCG
SFMBT2	0.335307	8	PCG
CDYL2	0.337468	8	PCG
CLEC14A	0.268807	2	PCG
MIR99AHG	0.706841	1	lncRNA
ENSG00000291105	0.07464	2	lncRNA
LBH	0.360122	8	PCG
MRPS6	0.0411242	2	PCG
CTNNAL1	0.372639	6	PCG
NOCT	0.155635	7	PCG
ALDH1A3	0.0722249	5	PCG
ENPP3	0.165039	4	PCG
SAMD3	0.123067	3	PCG
LINC02932	0.299408	3	lncRNA
ANGPTL4	0.173284	2	PCG
LINC02391	0.133371	1	lncRNA
ENSG00000233581	0.133114	5	lncRNA
LPAR1	0.0430521	4	PCG
H2AZ1-DT	0.0601662	5	lncRNA
DYNC1I1	0.215601	5	PCG
AJAP1	0.286336	8	PCG
C4orf19	0.0667761	4	PCG
KSR2	0.0417869	1	PCG
TOX2	0.300006	9	PCG
HEG1	0.00710776	8	PCG
KCNK10	0.220885	5	PCG
SCGB3A1	0.106068	2	PCG
ST3GAL6	0.368027	8	PCG
ACKR3	0.261412	9	PCG
CNKSR3	0.158907	9	PCG
JAM3	0.315653	8	PCG
TSPAN18	0.394979	8	PCG
TSPAN2	0.425621	6	PCG
MIR3667HG	0.0721632	7	lncRNA
ATP8A2	0.182388	5	PCG
CYP26B1	0.0511388	2	PCG
ENSG00000225885	0.078637	5	lncRNA
GOT1	0.0320029	7	PCG
HMGCLL1	0.0496627	1	PCG
LDLR	0.273655	7	PCG
NOX4	0.508122	8	PCG
FAM153A	0.0829197	3	PCG
MYO1E	0.366195	5	PCG
COL4A2	0.58868	8	PCG
CBFA2T3	0.115908	1	PCG
KLHL29	0.147139	9	PCG
ENSG00000250064	0.00227963	4	lncRNA
MGAM	0.0500431	4	PCG
KCNK5	0.20732	8	PCG
BACH2	0.13264	5	PCG
ENSG00000224746	0.0616683	1	lncRNA
MYL9	0.202837	2	PCG
MAP3K21	0.131983	3	PCG
TMC1	0.315652	5	PCG
SLC17A1	0.0741761	4	PCG
EDN1	0.131336	1	PCG
DEPTOR	0.52334	9	PCG
ENSG00000256417	0.0072345	6	lncRNA
MAOB	0.16183	3	PCG
LINC02672	0.125631	3	lncRNA
ENSG00000248491	0.00715977	4	lncRNA
AEBP1	0.256094	2	PCG
LINC02450	0.0676506	1	lncRNA
IGFBP6	0.108622	2	PCG
MN1	0.128557	8	PCG
SLC5A1	0.0558304	4	PCG
LCN1	0.136526	5	PCG
CALHM4	0.168679	5	PCG
CBLB	0.462303	5	PCG
ZBTB46	0.231273	8	PCG
LINC00906	0.0448691	3	lncRNA
BCL6	0.0848349	2	PCG
BOC	0.147477	8	PCG
RAMP3	0.0672522	8	PCG
JCAD	0.429292	8	PCG
TMTC2	0.445054	1	PCG
ENSG00000253939	0.218292	9	lncRNA
SLC7A5	0.0631692	2	PCG
LINC01619	0.100449	7	lncRNA
CFAP54	0.0935172	1	PCG
LCP2	0.180406	7	PCG
OLFML2B	0.0506663	2	PCG
LMNA	0.579579	7	PCG
ENSG00000282849	0.0965769	5	lncRNA
RPS18	0.488232	2	PCG
PXDN	0.380134	8	PCG
CCSER1	0.117709	4	PCG
F2RL3	0.276341	8	PCG
HEY1	0.326302	9	PCG
ENSG00000289464	0.291278	1	lncRNA
PWRN4	0.100246	1	lncRNA
NR3C1	0.182485	9	PCG
SH3RF3	0.314407	8	PCG
RPL8	0.504952	2	PCG
JAM2	0.23766	1	PCG
CD34	0.297343	8	PCG
CHST15	0.405385	8	PCG
ADCY1	0.297058	5	PCG
LCP1	0.0385386	2	PCG
CORO2B	0.113578	8	PCG
EPAS1	0.319373	6	PCG
TTC6	0.0194872	8	PCG
NFKBIA	0.154541	2	PCG
EGFL7	0.241732	8	PCG
SHROOM3	0.0589499	4	PCG
CHN2	0.358739	1	PCG
SLC25A48	0.0387691	4	PCG
LAMA4	0.364991	5	PCG
PRKCH	0.305371	8	PCG
ACE2	0.114651	4	PCG
PCED1B	0.276511	8	PCG
PIK3R6	0.271891	5	PCG
MBOAT2	0.108406	8	PCG
GRK3	0.0383235	2	PCG
STK32A	0.054521	4	PCG
AFF2	0.0944947	3	PCG
CADM3-AS1	0.497732	1	lncRNA
LINC01358	0.104827	3	lncRNA
MEOX1	0.225047	1	PCG
PBX3	0.131362	8	PCG
ENSG00000231606	0.0403235	3	lncRNA
EEF1A1	0.560675	2	PCG
JPH1	0.183646	8	PCG
TCERG1L	0.148442	5	PCG
CECR2	0.0520984	1	PCG
CIT	0.0357108	4	PCG
PRSS23	0.430879	9	PCG
ITPKB	0.395925	8	PCG
EXOC3L2	0.287775	8	PCG
CX3CL1	0.173658	2	PCG
LIF	0.0617186	2	PCG
SPRY4-AS1	0.306782	8	lncRNA
DNAJB1	0.0993161	2	PCG
DUSP10	0.205252	8	PCG
MRC2	0.259695	6	PCG
DOCK9	0.258922	5	PCG
ZNF831	0.0264638	2	PCG
SCIN	0.137932	5	PCG
LINC02073	0.0620946	8	lncRNA
MOV10L1	0.241778	6	PCG
LINC00882	0.167065	5	lncRNA
NHS	0.3425	9	PCG
CDON	0.0763859	4	PCG
ENSG00000232271	0.105525	4	lncRNA
MSRB3	0.229576	9	PCG
LINC01194	0.0212823	4	lncRNA
RTN4RL1	0.0298346	8	PCG
AFAP1L2	0.19856	1	PCG
LINC02331	0.0559267	4	lncRNA
SPRY4	0.31986	5	PCG
BDNF	0.044835	4	PCG
ADAM28	0.140548	3	PCG
LIFR	0.359919	9	PCG
TENM1	0.159355	4	PCG
IGFBP7	0.279817	2	PCG
CSRNP3	0.140497	8	PCG
TMEM164	0.0931688	8	PCG
ROR1	0.305017	9	PCG
RPL39	0.437873	2	PCG
FAR2	0.176513	8	PCG
UACA	0.292172	9	PCG
NPNT	0.292449	8	PCG
SAMD12	0.0239674	5	PCG
ENSG00000224675	0.254697	5	lncRNA
MAN1C1	0.28745	1	PCG
AGXT2	0.0796112	4	PCG
SNRK	0.229151	8	PCG
FANCA	0.0784351	8	PCG
DNAJC6	0.0931832	3	PCG
ARL4C	0.15931	2	PCG
TNFRSF11A	0.108533	1	PCG
CFAP221	0.087984	3	PCG
ZEB1	0.523103	8	PCG
PRSS3	0.105849	5	PCG
GPR137C	0.128539	8	PCG
ETS1	0.52739	8	PCG
APOD	0.152074	5	PCG
STK33	0.169566	3	PCG
CYGB	0.102107	2	PCG
RPL3	0.450773	2	PCG
LINC01508	0.151729	3	lncRNA
SPTLC3	0.087615	4	PCG
CREB3L1	0.14874	5	PCG
FRMD6	0.121255	1	PCG
EBNA1BP2	0.0435654	4	PCG
ENSG00000286735	0.121934	5	lncRNA
PREX1	0.335863	8	PCG
ENSG00000283445	0.233596	1	lncRNA
KLRD1	0.131875	1	PCG
PALS2	0.0601725	5	PCG
LINC00551	0.280465	6	lncRNA
NHSL1	0.254213	8	PCG
CYP27A1	0.0347064	8	PCG
ENSG00000291130	0.0263731	4	lncRNA
VIM	0.440196	2	PCG
ENSG00000287963	0.0564782	5	lncRNA
PPM1H	0.272731	9	PCG
EPHA4	0.290481	6	PCG
ZNF521	0.305726	8	PCG
MACC1	0.31936	3	PCG
RASSF5	0.0306606	2	PCG
VLDLR-AS1	0.0807428	3	lncRNA
LDHA	0.25439	2	PCG
SEMA3G	0.455528	6	PCG
PPARGC1A	0.0743255	4	PCG

## Sheet: lncRNA&PCG_in_Stromal_module
gene_name	kME	moduleID	type
POSTN	0.56435	1	PCG
SLC13A1	0.0643276	2	PCG
ZFAND5	0.215609	3	PCG
IGKC	0.286928	3	NA
IGHG1	0.156103	3	NA
COL1A2	0.495871	1	PCG
CYP24A1	0.12169	2	PCG
ENSG00000286546	0.0211848	2	lncRNA
F3	0.492637	4	PCG
PDZRN4	0.574415	4	PCG
IGHG4	0.254657	3	NA
ROBO2	0.129835	2	PCG
ENSG00000272736	0.0656325	2	lncRNA
IGHG3	0.270868	3	NA
ENSG00000236283	0.263338	5	lncRNA
IGFBP1	0.222508	3	PCG
IGHA1	0.152025	3	NA
APOE	0.356058	6	PCG
ANXA1	0.411879	3	PCG
ITGBL1	0.637095	1	PCG
SLC24A3	0.615352	1	PCG
APOC1	0.16233	6	PCG
THBS2	0.759928	1	PCG
SERPINE1	0.544802	3	PCG
ENSG00000287523	0.0908538	2	lncRNA
CDH8	0.411879	7	PCG
DKK2	0.2746	4	PCG
SULF1	0.526375	1	PCG
LINC00639	0.137655	8	lncRNA
ADGRL3	0.110495	2	PCG
ELL2	0.25104	3	PCG
HS6ST3	0.242384	7	PCG
MT2A	0.351368	6	PCG
CD163L1	0.109795	7	PCG
HTR1F	0.538988	5	PCG
RAB3C	0.117632	8	PCG
LINC01127	0.193519	3	lncRNA
C7	0.488937	1	PCG
PCDH7	0.639009	1	PCG
FGF7	0.452446	1	PCG
CRISPLD2	0.563529	9	PCG
GPM6A	0.119329	8	PCG
DYNLRB2-AS1	0.372694	5	lncRNA
KCNQ5	0.0687117	2	PCG
DCN	0.693495	4	PCG
LINC02341	0.144197	2	lncRNA
MIR924HG	0.129289	2	lncRNA
IDO1	0.0408856	2	PCG
LAMA2	0.601831	1	PCG
FTL	0.513827	6	PCG
LRRC4C	0.444181	1	PCG
CCN2	0.54788	3	PCG
ENPP2	0.141344	2	PCG
LUM	0.500356	1	PCG
SPOCK1	0.389912	1	PCG
FLRT2	0.519839	1	PCG
TENM2	0.207318	2	PCG
WT1	0.495775	4	PCG
MGAT4C	0.359113	1	PCG
IQCM	0.025421	2	PCG
MT1G	0.172211	3	PCG
HBA2	0.0520451	8	PCG
ELN	0.370638	1	PCG
ENSG00000286133	0.415613	8	lncRNA
HBB	0.0207768	2	PCG
PDE3A	0.360981	5	PCG
NALF1	0.306853	7	PCG
HBA1	0.0650321	8	PCG
INHBA	0.530473	1	PCG
NR4A3	0.136274	3	PCG
MCTP1	0.285868	8	PCG
IGHM	0.139015	3	NA
VEGFC	0.417155	8	PCG
SLC35F1	0.504905	5	PCG
FAP	0.676481	1	PCG
LOX	0.332702	3	PCG
AGBL1	0.210453	8	PCG
RALYL	0.221082	7	PCG
ADAMTS6	0.15126	8	PCG
SLC2A14	0.214725	7	PCG
ADAMTSL1	0.566548	4	PCG
ZNF804B	0.158922	2	PCG
EGFLAM	0.342201	5	PCG
ENSG00000287544	0.265402	4	lncRNA
LINC02664	0.331237	5	lncRNA
ADAM18	0.0565476	7	PCG
RP1	0.304559	8	PCG
CCL3L3	0.0474841	2	PCG
NALCN	0.587893	1	PCG
LINC02237	0.406554	7	lncRNA
PLCXD3	0.337146	1	PCG
EBF2	0.616454	5	PCG
SMOC2	0.154916	9	PCG
NTRK3	0.0168204	2	PCG
TMTC1	0.117084	2	PCG
SFRP2	0.408185	1	PCG
ENSG00000234426	0.114244	2	lncRNA
CFAP20DC-DT	0.265903	2	lncRNA
TIMP3	0.232517	8	PCG
IL1RAPL1	0.505665	5	PCG
LINC01934	0.0733404	2	lncRNA
ENSG00000248752	0.195299	2	lncRNA
CPA6	0.57299	5	PCG
BMP6	0.292269	8	PCG
ZNF331	0.330198	9	PCG
MGP	0.340565	6	PCG
PRKG1	0.630099	5	PCG
GUCY1A2	0.391611	5	PCG
PMAIP1	0.0654402	8	PCG
ESM1	0.444429	8	PCG
BIRC3	0.217101	3	PCG
ENSG00000228944	0.0355204	2	lncRNA
GRM7	0.243272	4	PCG
ENSG00000260289	0.127002	8	lncRNA
DLGAP1	0.230685	9	PCG
RCL1	0.0559821	2	PCG
FBLN1	0.611842	4	PCG
RIMS2	0.157963	7	PCG
HSPH1	0.359235	3	PCG
EPHA7	0.266049	2	PCG
GRAMD1B	0.175718	8	PCG
LINC02147	0.1275	2	lncRNA
ENSG00000229588	0.106094	9	lncRNA
PLCB4	0.164032	2	PCG
TENM3	0.551139	1	PCG
STRIP2	0.0802686	8	PCG
CCDC80	0.526208	1	PCG
ITGA11	0.597881	1	PCG
RGS5	0.625248	5	PCG
MT1X	0.198939	6	PCG
SLC38A11	0.514399	5	PCG
PCDH17	0.403391	8	PCG
CA2	0.315841	8	PCG
IGFBP5	0.0951445	8	PCG
SLCO2A1	0.55845	8	PCG
NAV3	0.508206	1	PCG
PLOD2	0.381647	3	PCG
MRC1	0.138136	8	PCG
SLC7A14-AS1	0.561841	4	lncRNA
OASL	0.0124139	2	PCG
MTUS2	0.130822	8	PCG
ADAM12	0.538849	1	PCG
AOAH	0.0650158	8	PCG
PTGIS	0.52951	1	PCG
NRXN3	0.423893	5	PCG
HAS2	0.311189	1	PCG
KCNQ3	0.458644	5	PCG
SGCD	0.652354	1	PCG
ENSG00000242545	0.00010896	8	lncRNA
ENSG00000236501	0.407968	8	lncRNA
ENSG00000250602	0.023672	2	lncRNA
CARMN	0.477131	5	lncRNA
PCK1	0.0393457	8	PCG
HGF	0.155545	2	PCG
NETO1	0.149228	8	PCG
CHRM3	0.338254	8	PCG
TPX2	0.205415	9	PCG
PLXNA4	0.377273	1	PCG
ENSG00000231236	0.184426	8	lncRNA
SLC45A4	0.479888	8	PCG
ENSG00000229308	0.530009	8	lncRNA
ENSG00000242021	0.0644113	8	lncRNA
ENSG00000233005	0.291847	2	lncRNA
PRICKLE1	0.4853	1	PCG
ENSG00000228933	0.083869	8	lncRNA
CCBE1	0.224535	1	PCG
LINGO2	0.108847	7	PCG
SYN3	0.158673	8	PCG
NAMPT	0.249467	3	PCG
THBS1	0.486196	3	PCG
DACH2	0.304672	7	PCG
PLPPR1	0.050348	2	PCG
CNTN4	0.197203	2	PCG
DACH1	0.252525	2	PCG
PDGFRB	0.532955	5	PCG
ENSG00000250149	0.10983	2	lncRNA
ENSG00000226197	0.424384	4	lncRNA
EDNRA	0.479928	5	PCG
PTGS2	0.23387	1	PCG
MECOM	0.358196	8	PCG
ATRNL1	0.511082	1	PCG
MERTK	0.0904138	8	PCG
LINC02055	0.0497874	7	lncRNA
ENPP1	0.384387	1	PCG
ADRA1A	0.438225	7	PCG
FOLH1	0.490476	8	PCG
TIMP1	0.347903	6	PCG
PDE1C	0.550272	5	PCG
VCAN	0.732411	1	PCG
KIT	0.162265	8	PCG
CPE	0.268043	9	PCG
GEM	0.0271589	2	PCG
BDKRB2	0.31641	8	PCG
CALCRL	0.332924	8	PCG
ATP1B3	0.435725	9	PCG
FBLN5	0.525498	1	PCG
ENSG00000254987	0.414158	8	lncRNA
CP	0.276775	3	PCG
HSP90AA1	0.303476	3	PCG
LMCD1	0.505727	1	PCG
SLC22A6	0.0506986	2	PCG
COL5A3	0.452649	5	PCG
ANO2	0.688727	8	PCG
ENSG00000289884	0.521592	4	lncRNA
PWRN1	0.260585	5	lncRNA
KCNQ1	0.585969	8	PCG
PDGFD	0.562215	8	PCG
CDH13	0.419497	8	PCG
SORCS1	0.0812938	7	PCG
SLC5A12	0.202096	2	PCG
LINC02471	0.180306	2	lncRNA
CCL3	0.0471898	2	PCG
TSHZ2	0.198384	2	PCG
LINC01435	0.19928	2	lncRNA
MAOA	0.193477	3	PCG
PEX5L	0.107973	2	PCG
FLT1	0.623541	8	PCG
SLC17A3	0.302772	2	PCG
SPP1	0.295463	3	PCG
SPSB1	0.400319	1	PCG
ENSG00000248373	0.190341	2	lncRNA
GAS7	0.499325	1	PCG
MME	0.127802	2	PCG
GBP1	0.00644756	2	PCG
ENSG00000234147	0.243135	7	lncRNA
FRMD5	0.331401	1	PCG
SERPINA1	0.287217	3	PCG
ENSG00000271955	0.145709	8	lncRNA
ROBO1	0.0283678	2	PCG
KHDRBS2	0.401712	4	PCG
RANBP3L	0.0631138	2	PCG
GRM3	0.0881258	2	PCG
ANO1	0.345894	5	PCG
MFAP5	0.608446	4	PCG
LINC00989	0.582361	5	lncRNA
TMEM108	0.321272	5	PCG
MEOX2	0.032727	2	PCG
PXDNL	0.408095	5	PCG
ATF3	0.453765	3	PCG
IGFBP3	0.298922	3	PCG
LRP1B	0.13413	2	PCG
EML6	0.0707497	2	PCG
ITIH5	0.128352	9	PCG
HLA-DRA	0.322634	6	PCG
ENSG00000236064	0.0280414	5	lncRNA
MT1E	0.220257	6	PCG
LHCGR	0.018792	7	PCG
C1QB	0.213063	6	PCG
IFIT3	0.0465472	2	PCG
ENSG00000250863	0.199655	8	lncRNA
EFEMP1	0.671344	1	PCG
CEMIP2	0.227683	8	PCG
SEMA3C	0.465587	1	PCG
EFNB2	0.618973	8	PCG
MYRIP	0.212796	8	PCG
OPCML	0.207439	5	PCG
GDA	0.127467	2	PCG
MS4A6A	0.046801	8	PCG
CACNA1C	0.452983	5	PCG
MTCP1	0.235373	2	PCG
SOX5	0.595747	5	PCG
ENSG00000290551	0.071365	2	lncRNA
PURPL	0.169131	9	lncRNA
UAP1	0.303234	4	PCG
PIK3R3	0.254222	8	PCG
SPARCL1	0.232158	6	PCG
LHFPL6	0.447262	5	PCG
MMP19	0.386361	1	PCG
IGF1	0.604385	4	PCG
EBF1	0.60515	5	PCG
PIP5K1B	0.333778	5	PCG
ENSG00000287352	0.0299199	8	lncRNA
NOTCH3	0.490717	5	PCG
CYBB	0.0487456	8	PCG
RNF220	0.388632	8	PCG
ATP2A3	0.233154	8	PCG
CACNB2	0.564083	5	PCG
THSD4	0.561855	1	PCG
CD247	0.0524589	2	PCG
ENSG00000258081	0.172018	2	lncRNA
TMEM132D	0.116556	2	PCG
THBS2-AS1	0.467792	1	lncRNA
HECW2	0.513774	8	PCG
CNTN1	0.259302	1	PCG
ENSG00000289349	0.0781932	2	lncRNA
NCAM2	0.31513	1	PCG
MIR100HG	0.743775	1	lncRNA
DLC1	0.658629	5	PCG
PDE10A	0.298591	8	PCG
ADH1B	0.530519	4	PCG
CTSD	0.415618	6	PCG
PAMR1	0.438798	5	PCG
EFNA5	0.258924	3	PCG
ENSG00000248242	0.213849	2	lncRNA
CA8	0.11835	8	PCG
DGKI	0.363108	8	PCG
DENND2A	0.496754	5	PCG
ICAM1	0.187634	3	PCG
ADCY3	0.491466	5	PCG
ADAMTS5	0.218721	8	PCG
CRACD	0.555826	1	PCG
ENSG00000285424	0.224916	8	lncRNA
ENSG00000286050	0.195776	3	lncRNA
DISC1FP1	0.122211	7	lncRNA
LTBP2	0.630059	1	PCG
MT-ND2	0.525205	6	PCG
MT-ND3	0.505771	6	PCG
GPR141	0.0835662	2	PCG
ST8SIA1	0.268184	1	PCG
BMPR1B	0.451853	1	PCG
ENSG00000287226	0.240068	8	lncRNA
LINC01170	0.0707987	7	lncRNA
VGLL3	0.437263	1	PCG
VWF	0.663881	8	PCG
UNC5D	0.0966725	7	PCG
PLCL1	0.480304	5	PCG
ENSG00000255429	0.0255108	8	lncRNA
ENSG00000259124	0.217831	8	lncRNA
TLL1	0.348494	8	PCG
STON2	0.16368	2	PCG
GRIK3	0.0938108	2	PCG
P2RY14	0.288769	5	PCG
RHEX	0.282927	2	PCG
SNX31	0.16537	2	PCG
ISLR	0.330836	1	PCG
NRCAM	0.0610508	8	PCG
ENSG00000287097	0.51658	4	lncRNA
ENSG00000234810	0.237488	9	lncRNA
WARS1	0.172625	8	PCG
ANGPT1	0.0784794	2	PCG
BACE2	0.343695	1	PCG
LINC01010	0.138739	8	lncRNA
MEIS2	0.0992676	2	PCG
IL1RL1	0.0668176	2	PCG
LZTS1	0.472595	5	PCG
KMO	0.137628	3	PCG
DGKE	0.178677	8	PCG
RTN1	0.375624	7	PCG
EMCN	0.196813	2	PCG
IGFN1	0.306301	4	PCG
EDIL3	0.218291	7	PCG
LINC01483	0.144488	8	lncRNA
ADGRB3	0.251946	2	PCG
S100Z	0.0365261	2	PCG
DSEL-AS1	0.078047	2	lncRNA
LINC02351	0.25817	2	lncRNA
NR5A2	0.359123	8	PCG
COL8A1	0.721847	1	PCG
ABTB2	0.294168	1	PCG
ENSG00000223930	0.423193	4	lncRNA
PLPP1	0.356586	8	PCG
NEGR1	0.34985	3	PCG
AKAP12	0.194783	3	PCG
LOXHD1	0.220568	8	PCG
MPPED2	0.327196	5	PCG
LUCAT1	0.210939	3	lncRNA
SLC5A8	0.171295	2	PCG
EXOC6	0.215943	8	PCG
ABCC9	0.336759	5	PCG
STK39	0.264588	5	PCG
CAVIN2	0.189169	8	PCG
TMEM196	0.46371	4	PCG
HEYL	0.427054	5	PCG
PDE4B	0.255864	8	PCG
ARL15	0.41933	8	PCG
PDGFRA	0.653902	1	PCG
TEX41	0.109356	2	lncRNA
GABRP	0.0837589	8	PCG
COL4A5	0.438974	7	PCG
PTPRQ	0.479979	4	PCG
ITGA5	0.284254	8	PCG
PSAP	0.359664	6	PCG
ZBTB16	0.228613	3	PCG
LINC01099	0.0335781	7	lncRNA
JPH2	0.20367	9	PCG
LRRC3B	0.0919486	8	PCG
FOSB	0.523981	3	PCG
LINC01163	0.236799	8	lncRNA
FGF12	0.282256	8	PCG
ENSG00000227088	0.0606935	2	lncRNA
RND1	0.142985	8	PCG
RBM20	0.359052	9	PCG
MT-CO2	0.539309	6	PCG
PALLD	0.417838	1	PCG
RRAD	0.196128	3	PCG
H2BC4	0.178182	2	PCG
IGF2	0.548898	4	PCG
TGFB2	0.00291609	2	PCG
IFI30	0.0731894	8	PCG
HLA-DPA1	0.209597	6	PCG
RGCC	0.45856	8	PCG
RMST	0.260067	2	lncRNA
ENSG00000226149	0.274895	8	lncRNA
SLC1A2	0.310262	5	PCG
ENSG00000256615	0.130616	7	lncRNA
C1QA	0.237516	6	PCG
GSTA1	0.142414	2	PCG
RGS7BP	0.110698	2	PCG
VCAM1	0.313591	3	PCG
LINC02220	0.083335	2	lncRNA
ENSG00000257022	0.180383	7	lncRNA
LGALS1	0.375317	6	PCG
HECW1	0.251768	1	PCG
MOXD1	0.518716	1	PCG
CNN1	0.202754	1	PCG
BTNL9	0.467513	8	PCG
TAGLN	0.30183	6	PCG
KAZN	0.174452	2	PCG
ENSG00000263551	0.123875	8	lncRNA
ADGRL4	0.613276	8	PCG
CFH	0.483006	1	PCG
SMOC1	0.354776	4	PCG
DPYSL3	0.628398	1	PCG
KDR	0.590154	8	PCG
COL4A6	0.171235	7	PCG
LINC02511	0.267099	4	lncRNA
AKR1B1	0.0934656	8	PCG
ENSG00000232451	0.175008	2	lncRNA
CYYR1	0.654101	8	PCG
FSTL4	0.146782	8	PCG
LINC03069	0.0782501	7	lncRNA
SPANXA2-OT1	0.168205	7	lncRNA
KIAA1755	0.413126	1	PCG
SAT1	0.234084	3	PCG
ROR2	0.666098	1	PCG
LINC00924	0.0152357	2	lncRNA
HLA-DPB1	0.188597	6	PCG
PIEZO2	0.456047	5	PCG
XIST	0.283515	2	lncRNA
ZFPM2	0.0609579	2	PCG
KLHL4	0.127044	8	PCG
GFPT2	0.340969	1	PCG
LYN	0.0928352	2	PCG
APOLD1	0.376436	9	PCG
ERRFI1	0.359082	3	PCG
LINC01789	0.303903	2	lncRNA
TNFRSF11B	0.346698	1	PCG
OBI1-AS1	0.0872942	8	lncRNA
KYNU	0.128893	2	PCG
MT-ND4	0.574534	6	PCG
WT1-AS	0.372256	4	lncRNA
P2RY8	0.5694	8	PCG
STC1	0.307303	8	PCG
CADPS	0.332133	7	PCG
PPM1E	0.254509	5	PCG
ENSG00000254394	0.00939898	7	lncRNA
ENSG00000271774	0.0614582	2	lncRNA
ADAM23	0.38848	1	PCG
KCND3	0.255774	1	PCG
TGFA	0.213997	2	PCG
COL4A1	0.498624	9	PCG
ADAMTS1	0.343646	5	PCG
LDB2	0.427269	8	PCG
ST6GALNAC3	0.697661	8	PCG
SHISA6	0.261298	5	PCG
ZC3HAV1	0.0546876	2	PCG
ENSG00000248636	0.649086	8	lncRNA
PLXDC1	0.424353	5	PCG
PTPRC	0.136311	2	PCG
GRM8	0.387574	5	PCG
MS4A7	0.0658371	8	PCG
TSC22D3	0.198791	3	PCG
PI16	0.529962	4	PCG
RBP7	0.359379	8	PCG
LINC01505	0.12992	7	lncRNA
ADAMTS3	0.395132	1	PCG
TTN	0.438283	5	PCG
EPHB1	0.116135	8	PCG
CTSS	0.0628565	8	PCG
IDO2	0.013955	2	PCG
GJC1	0.556757	5	PCG
TSHR	0.27725	7	PCG
NEURL1B	0.502092	5	PCG
MT-ND1	0.541522	6	PCG
CCDC85A	0.320718	8	PCG
ADAM33	0.518116	4	PCG
FRMD4A	0.252842	5	PCG
PPFIA2	0.264797	7	PCG
CAVIN2-AS1	0.170967	2	lncRNA
CD74	0.338773	6	PCG
EYA4	0.196333	2	PCG
CD96	0.0390806	2	PCG
FBN1	0.43128	1	PCG
TMSB10	0.584451	6	PCG
FBXL7	0.235604	8	PCG
ADAMTS4	0.570515	9	PCG
MT-CO3	0.571651	6	PCG
TBX2	0.546165	5	PCG
PTGR1	0.0880774	2	PCG
C3	0.311988	3	PCG
KCNN3	0.632389	8	PCG
CCDC178	0.173661	2	PCG
OVCH1-AS1	0.155487	8	lncRNA
MIR646HG	0.252324	9	lncRNA
GNA14	0.457426	8	PCG
ENSG00000253108	0.0599465	7	lncRNA
LETR1	0.0404936	2	lncRNA
CSGALNACT1	0.493237	8	PCG
NRP2	0.385521	8	PCG
PLVAP	0.574196	8	PCG
COL6A2	0.346516	9	PCG
RNF144B	0.246851	8	PCG
RNF152	0.484482	5	PCG
GLI2	0.0882326	2	PCG
CDH4	0.0466279	8	PCG
SLC36A2	0.00452258	7	PCG
FOXP2	0.273881	3	PCG
MX1	0.139849	2	PCG
PALMD	0.554728	8	PCG
FTH1	0.486659	6	PCG
ENSG00000286749	0.0279111	2	lncRNA
FBLN2	0.363255	1	PCG
RASGRP3	0.644216	8	PCG
GNG2	0.20806	8	PCG
CTSB	0.304672	6	PCG
ENSG00000260042	0.0821881	2	lncRNA
TNFAIP6	0.0693018	2	PCG
TSPAN7	0.21454	8	PCG
ENSG00000286891	0.121923	8	lncRNA
C1R	0.318031	1	PCG
CD55	0.0338532	2	PCG
MIR3681HG	0.0680173	2	lncRNA
LINC02408	0.212583	7	lncRNA
HOMER1	0.177864	3	PCG
ENSG00000286540	0.0284258	2	lncRNA
ADAMTS9	0.536048	9	PCG
EDIL3-DT	0.202585	7	lncRNA
IQSEC3	0.117362	2	PCG
DOK5	0.447673	1	PCG
ADRA1B	0.415001	5	PCG
PTPRB	0.637084	8	PCG
CLU	0.298546	3	PCG
PRELP	0.345917	1	PCG
PLPP3	0.404359	8	PCG
GALNT13	0.256532	1	PCG
GABRG3	0.142373	2	PCG
MT1F	0.127769	3	PCG
FIRRE	0.158783	9	lncRNA
GRK5	0.520022	5	PCG
MT-CYB	0.499951	6	PCG
PTER	0.0991123	2	PCG
ENSG00000285095	0.0893366	2	lncRNA
ENSG00000285336	0.479006	4	lncRNA
RAPGEF4	0.570145	8	PCG
CYP3A5	0.0908107	2	PCG
UST	0.447845	1	PCG
RASGRF2	0.568813	8	PCG
TM4SF1	0.210693	8	PCG
ENSG00000286085	0.04573	7	lncRNA
PTGDS	0.249681	1	PCG
EGR1	0.475404	3	PCG
HMOX1	0.0731991	8	PCG
FLG-AS1	0.0739365	9	lncRNA
DOCK10	0.349277	5	PCG
ENSG00000260971	0.512891	8	lncRNA
TENM4	0.496857	1	PCG
RASGEF1B	0.160857	2	PCG
KCNJ15	0.1642	2	PCG
ENSG00000197585	0.257511	2	lncRNA
KLRC2	0.0276013	7	PCG
GREB1L	0.517311	4	PCG
SYBU	0.153985	8	PCG
TCF4	0.326444	8	PCG
DOCK2	0.013992	8	PCG
MT-ND4L	0.339808	6	PCG
SEMA4A	0.257815	3	PCG
LINC01060	0.168472	2	lncRNA
LINC01266	0.0615416	2	lncRNA
GABRB3	0.0771657	2	PCG
ATAD2	0.0475287	2	PCG
GALNT2	0.23176	9	PCG
POU6F2	0.409292	7	PCG
PGM2L1	0.299776	8	PCG
CNTNAP2	0.255231	7	PCG
CCDC141	0.37259	5	PCG
ENSG00000259199	0.0146832	7	lncRNA
CIITA	0.178682	8	PCG
LINC01885	0.1333	2	lncRNA
CTNNA3	0.340335	7	PCG
NNMT	0.440735	3	PCG
ITGB1-DT	0.151678	5	lncRNA
LINC00470	0.241666	9	lncRNA
IRAG1	0.335654	5	PCG
PLEKHG1	0.489642	8	PCG
RASSF9	0.128819	8	PCG
TACR1	0.100022	7	PCG
UNC5B	0.249413	8	PCG
BGN	0.301081	6	PCG
FYN	0.323872	8	PCG
RUFY3	0.0818618	2	PCG
P4HA2	0.0360367	2	PCG
CLDN5	0.319322	8	PCG
SOX11	0.36399	8	PCG
KALRN	0.217439	8	PCG
PLXNA2	0.44427	8	PCG
SIPA1L2	0.310706	5	PCG
FHL2	0.456976	1	PCG
SLC16A9	0.154149	2	PCG
TNFRSF21	0.265429	9	PCG
CD14	0.0708852	8	PCG
ENSG00000284977	0.0557968	2	lncRNA
MT-ND5	0.440701	6	PCG
NPFFR1	0.0445308	7	PCG
LINC03017	0.133115	2	lncRNA
HSPA5	0.255281	6	PCG
SOD2	0.318539	3	PCG
CNKSR2	0.566158	4	PCG
ERC2	0.139571	7	PCG
ITGB8	0.2144	2	PCG
WWC1	0.212994	2	PCG
VTCN1	0.00293614	2	PCG
ESRRG	0.213359	2	PCG
CRAT37	0.143915	2	lncRNA
MFGE8	0.348575	9	PCG
AFAP1L1	0.509315	8	PCG
SLC9A3	0.0352843	7	PCG
HSPG2	0.533349	8	PCG
PLD1	0.292656	8	PCG
GRID1	0.318702	5	PCG
DARS1-AS1	0.104924	2	lncRNA
RUNX1T1	0.10584	2	PCG
MT-CO1	0.547075	6	PCG
ENSG00000289873	0.75471	8	lncRNA
PMEPA1	0.343123	5	PCG
RNLS	0.126501	2	PCG
ANKRD62	0.0256631	2	PCG
GRB10	0.659349	8	PCG
COL6A1	0.222788	9	PCG
TRABD2B	0.220356	2	PCG
ACSM2A	0.216497	2	PCG
TSPAN5	0.239051	5	PCG
KLRF1	0.031839	2	PCG
ST6GAL1	0.256943	8	PCG
ADAMTS20	0.0143772	7	PCG
LINC01876	0.247118	2	lncRNA
C1QC	0.0439007	8	PCG
SGO1-AS1	0.145563	2	lncRNA
GFOD1	0.295892	8	PCG
MARCHF3	0.293911	8	PCG
ACER2	0.175238	8	PCG
ENSG00000226994	0.384012	2	lncRNA
KCNE3	0.463684	8	PCG
MT-ATP6	0.575264	6	PCG
KCNN2	0.140332	8	PCG
TMEM233	0.486618	8	PCG
TM4SF18	0.262247	8	PCG
LINC02027	0.138781	2	lncRNA
MCAM	0.463206	9	PCG
NHSL2	0.426516	5	PCG
PHLDA1	0.312672	5	PCG
LNX1	0.480334	8	PCG
THY1	0.432299	9	PCG
ENSG00000228509	0.0932473	7	lncRNA
LINC00671	0.187116	2	lncRNA
PKD1L1	0.330562	8	PCG
TFEC	0.137247	2	PCG
CALCR	0.128981	6	PCG
WEE1	0.230657	3	PCG
ENSG00000289605	0.0551329	2	lncRNA
PLA2G2A	0.241284	4	PCG
DNASE1L3	0.160956	8	PCG
ANKS1B	0.540474	5	PCG
PTCHD4	0.198157	9	PCG
KLHL6	0.0729753	8	PCG
TEX11	0.0663582	2	PCG
F8	0.159183	8	PCG
GREM2	0.318781	4	PCG
LINC02465	0.0183578	7	lncRNA
ENSG00000254695	0.0476386	2	lncRNA
LINC01446	0.0194446	2	lncRNA
TNFSF10	0.143746	8	PCG
LINC00278	0.0874591	6	lncRNA
SCARA5	0.52379	4	PCG
CEACAM1	0.318258	8	PCG
ENSG00000251488	0.0412899	2	lncRNA
SLC22A23	0.543673	8	PCG
GCH1	0.090296	8	PCG
CD109	0.13429	8	PCG
CCN4	0.0891929	2	PCG
MT3	0.231499	6	PCG
CLEC2B	0.15387	8	PCG
FSIP2	0.124594	7	PCG
TYROBP	0.0385698	8	PCG
SLC39A14	0.137004	6	PCG
LINC02484	0.0701823	7	lncRNA
CACNG4	0.0574256	7	PCG
MALRD1	0.0773058	2	PCG
RCAN1	0.0404799	2	PCG
DYSF	0.599249	8	PCG
CYP4A11	0.0880991	2	PCG
SLFN12L	0.0967121	2	PCG
ENSG00000284999	0.175695	8	lncRNA
ANK2	0.329954	5	PCG
PODXL	0.541894	8	PCG
ADAMTSL3	0.206619	2	PCG
GATA6	0.384841	1	PCG
PECAM1	0.67266	8	PCG
LAPTM5	0.217349	6	PCG
SPON1	0.1053	2	PCG
CTSZ	0.255331	6	PCG
SELENOP	0.249033	6	PCG
PLK2	0.364082	8	PCG
DAAM2	0.422809	5	PCG
CPEB2	0.210729	2	PCG
KCNMA1	0.251028	2	PCG
HSPA1A	0.325082	3	PCG
APBB1IP	0.219514	2	PCG
PRDM1	0.391848	8	PCG
EGR3	0.242164	3	PCG
ENSG00000285848	0.4775	9	lncRNA
SLC12A2	0.365781	5	PCG
DCDC2	0.00987014	8	PCG
TEK	0.510483	8	PCG
NR4A1	0.293684	3	PCG
RFX8	0.231155	8	PCG
ST8SIA6	0.0815256	2	PCG
NBN	0.0890246	2	PCG
AKAP13-AS1	0.220354	7	lncRNA
CSF1R	0.0460681	2	PCG
XYLT1	0.40792	1	PCG
SH3BP5	0.414493	8	PCG
ACKR1	0.0741529	8	PCG
ENSG00000287290	0.0725922	2	lncRNA
IER3	0.244998	6	PCG
ENSG00000286003	0.318783	4	lncRNA
DCDC2C	0.350522	4	PCG
EYA2	0.546966	4	PCG
COL16A1	0.658712	1	PCG
RAPGEF5	0.303926	8	PCG
PAK3	0.0642445	2	PCG
SLC40A1	0.0471262	8	PCG
RHOJ	0.212328	8	PCG
AFM	0.00909848	2	PCG
ACSM2B	0.245412	2	PCG
TRPM6	0.199532	8	PCG
BBOX1	0.151651	2	PCG
CSPG4	0.389374	9	PCG
ALPL	0.1155	8	PCG
SPARC	0.338433	9	PCG
S100A6	0.37507	6	PCG
SOBP	0.274003	5	PCG
CCN1	0.552204	3	PCG
SMIM2-AS1	0.155117	2	lncRNA
DLEU1	0.212697	7	lncRNA
CXCL12	0.37501	1	PCG
GAPDH	0.478603	6	PCG
ARHGAP44	0.377526	5	PCG
IFIT1	0.0978467	2	PCG
STAT4	0.209044	5	PCG
TNFAIP8	0.125031	2	PCG
ITGB3	0.280355	9	PCG
MIR23AHG	0.380037	3	lncRNA
POF1B	0.0143884	7	PCG
ALCAM	0.104998	2	PCG
SHISA9	0.235733	2	PCG
A2M	0.228655	6	PCG
GAS1	0.563719	4	PCG
ENSG00000259072	0.138568	8	lncRNA
DLL4	0.543396	8	PCG
GASK1B	0.303759	8	PCG
KCTD12	0.10866	8	PCG
TCF7L1	0.182386	8	PCG
WAKMAR2	0.133874	8	lncRNA
TESC	0.303163	5	PCG
HMCN2	0.176866	8	PCG
HMGCS2	0.0979416	2	PCG
ADGRD1	0.442688	4	PCG
SEMA3F-AS1	0.266067	8	lncRNA
KCNJ2	0.310228	8	PCG
GULP1	0.14948	2	PCG
FAM230C	0.0489055	8	lncRNA
ADAP2	0.457486	5	PCG
ENSG00000290113	0.0775233	8	lncRNA
CPNE5	0.65754	8	PCG
NUPR1	0.238087	6	PCG
CYRIA	0.261483	9	PCG
ENSG00000287683	0.264048	2	lncRNA
MYO1B	0.587995	5	PCG
ALPK3	0.187894	8	PCG
ENSG00000291236	0.0139524	2	lncRNA
CIB4	0.166819	2	PCG
SULT1E1	0.0257356	2	PCG
ITPRIP	0.292124	8	PCG
SFRP1	0.394393	4	PCG
NPR3	0.184565	2	PCG
FAM241A	0.0371551	2	PCG
SLC6A1	0.320615	5	PCG
GAS2L3	0.146309	2	PCG
AGTR1	0.184119	2	PCG
IFI44L	0.21273	2	PCG
PRLR	0.0571349	2	PCG
LINC02294	0.106745	2	lncRNA
CPXM2	0.426114	1	PCG
NLGN1	0.478562	2	PCG
ENSG00000259255	0.140288	7	lncRNA
ISG15	0.0607959	8	PCG
ABCA9	0.596708	4	PCG
CUBN	0.35254	2	PCG
EPB41L3	0.218901	2	PCG
SEC14L1	0.459939	8	PCG
MAGI1	0.285974	8	PCG
INHBB	0.384275	8	PCG
FGL2	0.0919854	8	PCG
SLC6A6	0.49293	1	PCG
S100A4	0.0595525	8	PCG
NPTX2	0.185821	6	PCG
VCL	0.179442	3	PCG
HLA-DRB1	0.14923	8	PCG
ENSG00000228655	0.18743	7	lncRNA
OR9Q1	0.0813401	2	PCG
COL22A1	0.0681527	8	PCG
ENSG00000264015	0.122887	8	lncRNA
H2AC6	0.180918	2	PCG
DRAIC	0.144271	2	lncRNA
FAM78B	0.133694	9	PCG
CST3	0.348117	6	PCG
GJA1	0.40843	8	PCG
DIPK2B	0.573366	8	PCG
NABP1	0.151709	3	PCG
BICDL1	0.182354	2	PCG
RPL36	0.485894	6	PCG
TUBA1A	0.226326	6	PCG
CHRDL1	0.64521	4	PCG
SIGLEC1	0.056687	2	PCG
GRAMD2B	0.126491	2	PCG
IGHGP	0.0302021	8	NA
MACROD2	0.264831	7	PCG
LPCAT2	0.200427	8	PCG
SPRY1	0.210923	8	PCG
B4GALNT3	0.120945	8	PCG
DLG2	0.192313	2	PCG
UBASH3B	0.1199	9	PCG
MEF2C	0.554176	5	PCG
ENSG00000285755	0.0449347	2	lncRNA
RAB27B	0.0855509	2	PCG
MIR503HG	0.0279776	2	lncRNA
RPL41	0.514039	6	PCG
HLA-DQA1	0.0526134	8	PCG
FAM163A	0.206603	8	PCG
SPECC1	0.419099	5	PCG
LRP2	0.431742	2	PCG
LINC02499	0.0149355	2	lncRNA
CDC14A	0.218131	8	PCG
PAPPA	0.337432	1	PCG
ENSG00000237356	0.239993	8	lncRNA
BAALC	0.11465	8	PCG
ENSG00000251599	0.0876776	2	lncRNA
CHN1	0.303947	9	PCG
ALDH1A1	0.188749	2	PCG
ABCB1	0.104665	8	PCG
GNAI1	0.0621995	2	PCG
SCD	0.237451	6	PCG
ENSG00000288765	0.213485	8	lncRNA
ENSG00000279442	0.040678	7	lncRNA
GBA3	0.211366	2	PCG
ARHGEF26	0.426498	1	PCG
LINC01622	0.293206	2	lncRNA
TGM2	0.267352	6	PCG
TENT5C	0.132481	3	PCG
ENG	0.244785	8	PCG
NTN1	0.395038	4	PCG
C1QTNF7-AS1	0.133743	7	lncRNA
ENSG00000291170	0.033567	2	lncRNA
RPS14	0.487977	6	PCG
PTPRR	0.100364	8	PCG
COL9A1	0.170671	5	PCG
GPX3	0.283026	3	PCG
LINC02884	0.454056	4	lncRNA
BCHE	0.215373	4	PCG
TMOD2	0.266898	8	PCG
H2BC18	0.017375	2	PCG
DAAM2-AS1	0.178257	7	lncRNA
AOX1	0.525133	4	PCG
TOX3	0.128608	2	PCG
SFMBT2	0.292727	8	PCG
CDYL2	0.182312	8	PCG
CLEC14A	0.35322	8	PCG
MIR99AHG	0.233617	2	lncRNA
LBH	0.21118	9	PCG
SLC5A11	0.018556	2	PCG
ROR1-AS1	0.106228	7	lncRNA
ALDH1A3	0.352759	1	PCG
ENPP3	0.0166804	8	PCG
LINC02932	0.255271	2	lncRNA
SLC8A1-AS1	0.350866	7	lncRNA
RIGI	0.146518	2	PCG
LPAR1	0.467495	1	PCG
AJAP1	0.260868	8	PCG
C4orf19	0.189348	2	PCG
TOX2	0.181714	9	PCG
FGF9	0.40964	4	PCG
HEG1	0.214457	8	PCG
TRPV4	0.122538	2	PCG
ST3GAL6	0.178044	8	PCG
CNKSR3	0.204568	2	PCG
KCNH8	0.0914666	7	PCG
GABRG1	0.328593	7	PCG
TSPAN18	0.34241	8	PCG
MIR3667HG	0.472706	8	lncRNA
ATP8A2	0.199647	8	PCG
SPNS2	0.203104	8	PCG
PODN	0.601742	4	PCG
GOT1	0.0519173	2	PCG
HMGCLL1	0.126859	2	PCG
NOX4	0.393111	8	PCG
GPC5-AS2	0.0165266	7	lncRNA
KLRC3	0.00767064	2	PCG
COL4A2	0.492438	9	PCG
CBFA2T3	0.222112	9	PCG
MGAM	0.124246	2	PCG
UGT3A1	0.0692028	7	PCG
KCNK5	0.370739	8	PCG
MYL9	0.292607	6	PCG
NOTCH4	0.656853	8	PCG
MAP3K21	0.154669	2	PCG
TMC1	0.277238	8	PCG
SLC17A1	0.202721	2	PCG
CPED1	0.0552897	2	PCG
AK4P3	0.0908935	2	PCG
DEPTOR	0.519948	1	PCG
AEBP1	0.522692	1	PCG
IGFBP6	0.508534	4	PCG
HAVCR2	0.0912918	2	PCG
ZNF366	0.362805	8	PCG
HES1	0.206483	6	PCG
ZNF503-AS1	0.371607	8	lncRNA
FREM1	0.428065	4	PCG
CLTRN	0.118893	2	PCG
ZBTB46	0.427935	5	PCG
BCL6	0.19806	3	PCG
RAMP3	0.448978	8	PCG
JCAD	0.322154	8	PCG
ADAMTS15	0.268635	9	PCG
TMTC2	0.244645	2	PCG
CD300E	0.000982829	2	PCG
ENSG00000285280	0.119059	7	lncRNA
LINC01572	0.093638	2	lncRNA
AQP4-AS1	0.094611	2	lncRNA
SLC9A3-AS1	0.0849393	2	lncRNA
SLC7A5	0.352871	9	PCG
ABCA6	0.453853	1	PCG
TSBP1-AS1	0.14805	7	lncRNA
CFAP54	0.163357	8	PCG
HS3ST4	0.0162277	7	PCG
LMNA	0.343064	3	PCG
ENSG00000282849	0.0108349	2	lncRNA
RPS18	0.495484	6	PCG
PXDN	0.210096	9	PCG
ENSG00000250945	0.269228	4	lncRNA
CCSER1	0.281905	2	PCG
CADM2	0.103221	7	PCG
F2RL3	0.326793	8	PCG
GLCCI1	0.215588	7	PCG
MSRA	0.074869	2	PCG
HEY1	0.23397	8	PCG
ENSG00000225457	0.0777738	2	lncRNA
CMTM8	0.403532	8	PCG
RPL8	0.503117	6	PCG
JAM2	0.308761	8	PCG
FLI1	0.336709	8	PCG
LINC00355	0.0246143	7	lncRNA
CD34	0.482069	8	PCG
ADCY1	0.150949	5	PCG
LCP1	0.0582391	8	PCG
RGS22	0.198011	1	PCG
RMI2	0.0265635	2	PCG
MYO10	0.310611	8	PCG
EPAS1	0.411447	5	PCG
NFKBIA	0.171971	6	PCG
EGFL7	0.674989	8	PCG
SHROOM3	0.38008	1	PCG
SLC25A48	0.163136	2	PCG
LAMA4	0.230993	9	PCG
PRKCH	0.454186	8	PCG
ACE2	0.175669	2	PCG
PCED1B	0.275506	8	PCG
ADAMTS14	0.340761	9	PCG
MBOAT2	0.0450034	2	PCG
GRK3	0.218562	5	PCG
STK32A	0.104255	2	PCG
GBP4	0.156945	8	PCG
CADM3-AS1	0.104732	8	lncRNA
EEF1A1	0.578303	6	PCG
B3GALT1-AS1	0.0928546	7	lncRNA
DERA	0.102003	7	PCG
CECR2	0.185295	9	PCG
CIT	0.127991	2	PCG
ENSG00000273328	0.189328	4	lncRNA
ITPKB	0.290425	5	PCG
PPP1R16B	0.630851	8	PCG
EXOC3L2	0.5554	8	PCG
CX3CL1	0.224125	8	PCG
DNAJB1	0.303021	3	PCG
ENSG00000248994	0.383416	4	lncRNA
DOCK9	0.38514	8	PCG
STOX1	0.0432467	2	PCG
SCIN	0.100744	9	PCG
MOV10L1	0.280713	8	PCG
ENSG00000232271	0.259715	2	lncRNA
AFAP1L2	0.411226	5	PCG
LINC02331	0.0873487	2	lncRNA
KCNC2	0.0475588	7	PCG
TENM1	0.233366	7	PCG
ATP13A3	0.263947	3	PCG
CSRNP3	0.308299	5	PCG
ROR1	0.199539	2	PCG
RPL39	0.46425	6	PCG
FAR2	0.0831253	2	PCG
UACA	0.29074	9	PCG
SLC6A13	0.179392	2	PCG
AGXT2	0.160128	2	PCG
ENSG00000289474	0.116609	7	lncRNA
SNRK	0.380356	5	PCG
DNAJC6	0.162652	5	PCG
TBL1Y	0.156297	9	PCG
CD4	0.209005	9	PCG
CFAP221	0.0741204	2	PCG
RNF125	0.100175	8	PCG
ZEB1	0.394758	5	PCG
OSBPL6	0.0694908	2	PCG
ETS1	0.201999	8	PCG
ENSG00000250519	0.0597001	3	lncRNA
APOD	0.525137	4	PCG
FTCD	0.0686031	2	PCG
CYGB	0.329099	5	PCG
RPL3	0.471064	6	PCG
LINC01508	0.149096	2	lncRNA
SPTLC3	0.118451	2	PCG
CREB3L1	0.340613	1	PCG
FRMD6	0.0596494	2	PCG
EBNA1BP2	0.143603	2	PCG
ACSL1	0.126347	2	PCG
MX2	0.0299156	2	PCG
PREX1	0.603165	8	PCG
ENSG00000283445	0.206584	8	lncRNA
NRG2	0.0509709	2	PCG
ENSG00000291130	0.126233	2	lncRNA
VIM	0.450086	6	PCG
PPM1H	0.177125	8	PCG
KCNB1	0.195267	5	PCG
SMAD6	0.208869	8	PCG
ZNF521	0.233473	5	PCG
MACC1	0.254527	2	PCG
ENSG00000257239	0.0778444	2	lncRNA
RASSF5	0.0388167	2	PCG
VLDLR-AS1	0.0236234	2	lncRNA
LDHA	0.267503	6	PCG
SEMA3G	0.257447	8	PCG
